# Supplementary material for: The effect of root hairs on exudate composition: a comparative non-targeted metabolomics approach
Source: Anal Bioanal Chem. 2022 Dec 22;415(5):823–40. doi: 10.1007/s00216-022-04475-9 (PMC9883335; doi:10.1007/s00216-022-04475-9)
Supplement: Supplementary file 2 — Supplementary file2 (XLSX 235 KB) [file 216_2022_4475_MOESM2_ESM.xlsx]

## Sheet: README
Supporting Information
The effect of root hairs on exudate composition – a comparative non-targeted metabolomics approach
Martin Lohse; Michael Santangeli; Teresa Steininger-Mairinger; Eva Oburger; Thorsten Reemtsma; Oliver J. Lechtenfeld; Stephan Hann
	Data_all_features
	Data for all significant and not significant molecular features/ formulas for the exudate samples of all six analytical approaches used (RPLC-TOF-MS (+)/(−), HILIC-TOF-MS (+)/(−) and DI-ICR-MS (+)/(−))
		exact neutral mass of the molecular formula for FT-ICR-MS, neutral mass of the feature for HILIC and RPLC-TOF-MS
		log10 p-value and fold change
		regulation: either upregulated in WT/rth3-mutant or not siginficant
		molecular_feature: molecular formula for FT-ICR-MS, neutral mass @retention time (min) for HILIC and RPLC-TOF-MS
		mode: analytical approach either RPLC-TOF-MS (+)/(−), HILIC-TOF-MS (+)/(−), DI-ICR-MS (+)/(−)
	Data_Inten_compounds
	selected the raw intensities and S/N ratio of some compounds in one replicate (SC12) of the rth3-mutant
		injected mass of carbon for a compound was estimated based on the FWHM of the feature from HILIC or RPLC-TOF-MS
		The ratio of the S/N for FT-ICR-MS/TOF-MS was calculated; the injected mass of carbon was used for normalization
	Data_WT_Upregulated
	S/N ratio and absolute intensity for all features detected unique in the WT with FT-ICR-MS (-). S/N ratio and absolute intensity is also given for HILIC and RPLC-TOF-MS for the same features

## Sheet: Data_all_features
#	Mass	log10_p_corr_value	Log2_FC_WT_vs_rth3	regulation	molecular_feature	mode
1	104.927	3.88606	-18.396	up in rth3	104.9273@2.7719996	HILIC_neg
2	270.914	2.1549	-17.7928	up in rth3	270.9143@2.847	HILIC_neg
3	277.876	2.1549	-16.5518	up in rth3	277.8757@2.8320003	HILIC_neg
4	518.148	3.21896	-2.33718	up in rth3	518.1475@11.391001	HILIC_neg
5	290.956	3.06148	-2.07678	up in rth3	290.9563@11.171998	HILIC_neg
6	149.957	2.86265	-2.00959	up in rth3	149.9569@11.184002	HILIC_neg
7	393.235	1.28255	-1.98604	not significant	393.2352@2.3759997	HILIC_neg
8	268.08	3.01189	-1.90404	up in rth3	268.0799@9.388	HILIC_neg
9	377.918	3.01368	-1.86525	up in rth3	377.9175@11.184	HILIC_neg
10	263.936	3.06148	-1.84564	up in rth3	263.9363@11.179	HILIC_neg
11	488.185	3.21896	-1.84015	up in rth3	488.1846@9.346	HILIC_neg
12	341.953	3.08092	-1.82818	up in rth3	341.9534@11.173002	HILIC_neg
13	260.053	2.03269	-1.82172	up in rth3	260.0531@4.8099995	HILIC_neg
14	407.229	0.823188	-1.73756	not significant	407.2286@2.3950002	HILIC_neg
15	615.906	2.90763	-1.73127	up in rth3	615.9064@11.1970005	HILIC_neg
16	471.907	2.99097	-1.72647	up in rth3	471.9071@11.189001	HILIC_neg
17	146.069	3.21896	-1.69784	up in rth3	146.0687@9.367998	HILIC_neg
18	405.112	2.60206	-1.67931	up in rth3	405.1121@9.287001	HILIC_neg
19	357.928	3.06148	-1.67347	up in rth3	357.9276@11.176001	HILIC_neg
20	501.926	2.88306	-1.67222	up in rth3	501.9261@11.1970005	HILIC_neg
21	130.026	2.47716	-1.62489	up in rth3	130.0264@6.8300014	HILIC_neg
22	273.967	2.94539	-1.62464	up in rth3	273.9668@11.199998	HILIC_neg
23	265.041	2.40705	-1.61078	up in rth3	265.0405@6.835999	HILIC_neg
24	342.117	2.41465	-1.60612	up in rth3	342.1166@9.285002	HILIC_neg
25	378.093	2.5187	-1.59206	up in rth3	378.0932@9.285002	HILIC_neg
26	300.105	3.66555	-1.5833	up in rth3	300.1047@8.625	HILIC_neg
27	116.01	3.21896	-1.58207	up in rth3	116.0102@3.528	HILIC_neg
28	387.947	2.6925	-1.57732	up in rth3	387.9465@11.203002	HILIC_neg
29	472.083	2.96218	-1.53909	up in rth3	472.0833@9.282999	HILIC_neg
30	145.053	2.40705	-1.51953	up in rth3	145.0525@2.118	HILIC_neg
31	456.109	2.4756	-1.51759	up in rth3	456.1089@9.288	HILIC_neg
32	462.054	2.87778	-1.5141	up in rth3	462.0541@9.281999	HILIC_neg
33	394.175	0.778714	-1.50572	not significant	394.1751@2.4039998	HILIC_neg
34	373.221	2.84894	-1.50505	up in rth3	373.221@6.8850017	HILIC_neg
35	253.908	2.58603	-1.50122	up in rth3	253.9084@11.156	HILIC_neg
36	388.122	2.81702	-1.49941	up in rth3	388.1221@9.285002	HILIC_neg
37	195.055	2.49689	-1.46978	up in rth3	195.0549@2.1410003	HILIC_neg
38	134.021	2.94233	-1.46956	up in rth3	134.0214@7.305	HILIC_neg
39	159.986	2.96577	-1.4538	up in rth3	159.9861@11.205001	HILIC_neg
40	289.091	3.08092	-1.4314	up in rth3	289.0911@7.499	HILIC_neg
41	316.153	3.21896	-1.41521	up in rth3	316.153@2.5400004	HILIC_neg
42	267.095	3.21896	-1.41356	up in rth3	267.0953@7.6129994	HILIC_neg
43	267.095	3.48413	-1.38814	up in rth3	267.0954@7.89	HILIC_neg
44	236.116	2.2374	-1.37193	up in rth3	236.116@7.488999	HILIC_neg
45	256.83	2.78861	-1.3613	up in rth3	256.8298@11.130998	HILIC_neg
46	305.086	3.08092	-1.34574	up in rth3	305.0859@3.8880002	HILIC_neg
47	385.989	3.06148	-1.34158	up in rth3	385.9888@4.834	HILIC_neg
48	150.019	1.74975	-1.34077	up in rth3	150.0195@2.1340003	HILIC_neg
49	597.96	3.06148	-1.33321	up in rth3	597.96@4.854	HILIC_neg
50	342	3.03105	-1.33004	up in rth3	341.9995@4.834	HILIC_neg
51	294.057	2.1549	-1.32658	up in rth3	294.0565@8.464	HILIC_neg
52	442.218	2.42412	-1.32517	up in rth3	442.2179@2.1100001	HILIC_neg
53	146.094	3.21896	-1.31778	up in rth3	146.0938@2.2910001	HILIC_neg
54	218.115	2.87778	-1.31704	up in rth3	218.1154@2.59	HILIC_neg
55	370.015	3.04287	-1.31196	up in rth3	370.0149@4.834	HILIC_neg
56	278.869	2.54791	-1.31154	up in rth3	278.8687@2.6650004	HILIC_neg
57	174.017	2.70137	-1.3042	up in rth3	174.0167@4.8140006	HILIC_neg
58	244.13	2.99097	-1.30411	up in rth3	244.1303@2.4750001	HILIC_neg
59	557.963	2.49662	-1.30087	up in rth3	557.9634@5.0950003	HILIC_neg
60	402.164	3.66555	-1.30063	up in rth3	402.1636@2.1259997	HILIC_neg
61	470.174	2.1549	-1.2659	up in rth3	470.1744@8.849999	HILIC_neg
62	380.195	1.73639	-1.25908	up in rth3	380.1947@2.1170003	HILIC_neg
63	134.021	2.79833	-1.25145	up in rth3	134.0214@6.959	HILIC_neg
64	315.216	3.48413	-1.23668	up in rth3	315.2157@6.458	HILIC_neg
65	216.04	3.01368	-1.23559	up in rth3	216.0403@9.745001	HILIC_neg
66	303.074	2.60206	-1.2334	up in rth3	303.0736@6.072999	HILIC_neg
67	462.158	3.06148	-1.22652	up in rth3	462.1575@10.126	HILIC_neg
68	517.97	1.92314	-1.20989	up in rth3	517.9701@5.216	HILIC_neg
69	346.191	2.73002	-1.20977	up in rth3	346.1906@2.025	HILIC_neg
70	378.091	3.11238	-1.2037	up in rth3	378.0912@5.806	HILIC_neg
71	329.097	3.66555	-1.20147	up in rth3	329.0971@7.666	HILIC_neg
72	257.978	0.722189	-1.19825	not significant	257.9777@4.729	HILIC_neg
73	391.221	3.01278	-1.19375	up in rth3	391.2208@2.1259997	HILIC_neg
74	331.211	2.19647	-1.17922	up in rth3	331.2111@7.4769998	HILIC_neg
75	244.07	3.21896	-1.17285	up in rth3	244.0702@7.4599996	HILIC_neg
76	330.094	3.01189	-1.17169	up in rth3	330.0935@6.0760007	HILIC_neg
77	283.092	3.66555	-1.17096	up in rth3	283.0917@7.6699986	HILIC_neg
78	401.948	1.75763	-1.16769	up in rth3	401.9476@4.827	HILIC_neg
79	477.869	2.19647	-1.16349	up in rth3	477.8687@11.213999	HILIC_neg
80	343.247	3.66555	-1.16095	up in rth3	343.2468@6.081001	HILIC_neg
81	257.068	2.01664	-1.16091	up in rth3	257.0676@7.621001	HILIC_neg
82	278.163	3.48413	-1.15216	up in rth3	278.1628@6.307999	HILIC_neg
83	656.45	3.06148	-1.1333	up in rth3	656.4503@2.1159997	HILIC_neg
84	453.232	2.49689	-1.12634	up in rth3	453.2319@7.4840007	HILIC_neg
85	270.095	1.5207	-1.12553	up in rth3	270.0951@9.560999	HILIC_neg
86	302.081	2.01633	-1.12226	up in rth3	302.0812@2.0860002	HILIC_neg
87	208.058	1.25539	-1.12155	not significant	208.0582@8.444	HILIC_neg
88	381.089	3.11464	-1.12128	up in rth3	381.0893@6.072999	HILIC_neg
89	162.053	2.96577	-1.12051	up in rth3	162.0525@8.445	HILIC_neg
90	345.994	1.87527	-1.11867	up in rth3	345.9941@5.0899997	HILIC_neg
91	256.079	3.23732	-1.11727	up in rth3	256.0792@8.609	HILIC_neg
92	294.057	2.5857	-1.11665	up in rth3	294.0573@9.745	HILIC_neg
93	264.147	3.66555	-1.11276	up in rth3	264.1472@6.654	HILIC_neg
94	262.142	3.06148	-1.1066	up in rth3	262.1416@2.4990003	HILIC_neg
95	621.864	1.89093	-1.10522	up in rth3	621.8639@11.218001	HILIC_neg
96	344.219	3.21896	-1.09644	up in rth3	344.2191@2.1019998	HILIC_neg
97	278.067	3.21896	-1.09383	up in rth3	278.0671@3.8740003	HILIC_neg
98	196.059	1.89046	-1.08903	up in rth3	196.0585@9.155	HILIC_neg
99	313.103	3.065	-1.08892	up in rth3	313.1026@6.0709996	HILIC_neg
100	384.18	2.67182	-1.08649	up in rth3	384.1796@2.0440001	HILIC_neg
101	226.069	2.87778	-1.08478	up in rth3	226.0692@9.740999	HILIC_neg
102	452.13	2.78436	-1.07793	up in rth3	452.1297@10.125	HILIC_neg
103	534.16	1.20236	-1.07741	not significant	534.1596@9.286001	HILIC_neg
104	263.068	3.21896	-1.07694	up in rth3	263.0678@6.9510007	HILIC_neg
105	244.179	3.66555	-1.07248	up in rth3	244.1788@6.0680003	HILIC_neg
106	310.213	3.14509	-1.06185	up in rth3	310.2134@2.0440001	HILIC_neg
107	277.083	2.60206	-1.05804	up in rth3	277.0834@6.7829995	HILIC_neg
108	412.189	0.156709	-1.04728	not significant	412.1894@2.1259997	HILIC_neg
109	244.07	3.65956	-1.04673	up in rth3	244.07@5.7989993	HILIC_neg
110	131.973	2.47716	-1.03942	up in rth3	131.9734@11.679999	HILIC_neg
111	129.967	2.18217	-1.03858	up in rth3	129.9666@7.7799993	HILIC_neg
112	290.075	3.48413	-1.03769	up in rth3	290.0752@5.7989993	HILIC_neg
113	416.18	2.94808	-1.03729	up in rth3	416.1797@7.488999	HILIC_neg
114	507.885	1.67828	-1.03542	up in rth3	507.8846@11.220999	HILIC_neg
115	267.097	3.08092	-1.03286	up in rth3	267.0968@7.0899997	HILIC_neg
116	297.107	3.31876	-1.03005	up in rth3	297.1073@5.384	HILIC_neg
117	276.029	0.451687	-1.02692	not significant	276.0295@5.042	HILIC_neg
118	393.904	1.81375	-1.02443	up in rth3	393.9042@11.229002	HILIC_neg
119	313.102	3.21896	-1.02198	up in rth3	313.1017@7.0940013	HILIC_neg
120	404.174	2.23597	-1.02155	up in rth3	404.174@2.3899999	HILIC_neg
121	294.057	3.06148	-1.01712	up in rth3	294.0566@8.683999	HILIC_neg
122	337.177	2.90763	-1.017	up in rth3	337.177@6.803001	HILIC_neg
123	188.116	2.68867	-1.01422	up in rth3	188.1156@7.886001	HILIC_neg
124	216.876	2.1549	-1.01168	up in rth3	216.8761@11.716998	HILIC_neg
125	118.026	2.71422	-1.0083	up in rth3	118.0264@2.6549997	HILIC_neg
126	356.085	2.78861	-1.00734	up in rth3	356.0848@3.8720005	HILIC_neg
127	210.126	3.06148	-0.998817	not significant	210.1264@2.077	HILIC_neg
128	122.037	2.65876	-0.995594	not significant	122.0365@2.1259997	HILIC_neg
129	232.142	2.88306	-0.988033	not significant	232.1421@7.593001	HILIC_neg
130	210.074	3.11464	-0.98491	not significant	210.0741@8.61	HILIC_neg
131	622.415	2.34429	-0.981846	not significant	622.4154@2.0510004	HILIC_neg
132	278.163	3.21896	-0.981421	not significant	278.1628@6.041	HILIC_neg
133	270.063	2.49689	-0.974293	not significant	270.0631@7.2929997	HILIC_neg
134	288.096	3.01189	-0.974076	not significant	288.0959@3.8709996	HILIC_neg
135	230.163	3.14509	-0.973223	not significant	230.1631@6.4100003	HILIC_neg
136	280.046	3.50864	-0.968513	not significant	280.0464@5.803001	HILIC_neg
137	270.096	2.68867	-0.960866	not significant	270.0955@9.735	HILIC_neg
138	624.461	2.8617	-0.958649	not significant	624.4607@2.0270002	HILIC_neg
139	105.043	2.03602	-0.950646	not significant	105.0426@9.431	HILIC_neg
140	364.201	2.1549	-0.949599	not significant	364.2009@2.1189997	HILIC_neg
141	279.924	1.68789	-0.934881	not significant	279.9241@11.229002	HILIC_neg
142	185.082	2.64647	-0.929435	not significant	185.0818@6.494001	HILIC_neg
143	195.111	2.59278	-0.927135	not significant	195.1107@6.494001	HILIC_neg
144	348.205	3.14509	-0.918342	not significant	348.2052@2.0270002	HILIC_neg
145	211.95	1.89046	-0.918229	not significant	211.9501@11.241999	HILIC_neg
146	260.14	2.60102	-0.914588	not significant	260.1398@8.071	HILIC_neg
147	328.225	2.60206	-0.912112	not significant	328.2251@2.042	HILIC_neg
148	216.04	1.89046	-0.905649	not significant	216.04@8.035002	HILIC_neg
149	162.052	2.20273	-0.905346	not significant	162.0523@8.036001	HILIC_neg
150	414.211	2.99097	-0.901188	not significant	414.2111@2.1469998	HILIC_neg
151	360.127	1.89763	-0.894637	not significant	360.1269@8.039999	HILIC_neg
152	340.149	1.74432	-0.87941	not significant	340.1486@8.691001	HILIC_neg
153	328.224	2.71086	-0.871123	not significant	328.2244@2.3829997	HILIC_neg
154	289.944	0.738868	-0.868072	not significant	289.9438@11.666999	HILIC_neg
155	368.114	2.25861	-0.86777	not significant	368.1138@8.451002	HILIC_neg
156	273.169	1.28686	-0.863611	not significant	273.1688@7.4950004	HILIC_neg
157	301.2	2.40738	-0.857051	not significant	301.2002@6.801	HILIC_neg
158	150.053	2.3061	-0.855615	not significant	150.0525@8.444	HILIC_neg
159	240.085	2.49662	-0.855519	not significant	240.0849@9.072999	HILIC_neg
160	444.233	2.81702	-0.85153	not significant	444.2327@2.3419995	HILIC_neg
161	346.235	2.01633	-0.846724	not significant	346.2353@2.6639998	HILIC_neg
162	412.205	1.86877	-0.844297	not significant	412.2047@7.597	HILIC_neg
163	382.195	2.66474	-0.833342	not significant	382.1952@7.4739995	HILIC_neg
164	243.06	2.40705	-0.833063	not significant	243.0601@8.447999	HILIC_neg
165	180.063	1.75647	-0.830103	not significant	180.0634@8.039999	HILIC_neg
166	305.922	1.33637	-0.830001	not significant	305.9216@11.682003	HILIC_neg
167	259.153	1.4373	-0.826588	not significant	259.1532@8.451002	HILIC_neg
168	491.081	1.67293	-0.823277	not significant	491.0813@2.3699994	HILIC_neg
169	180.063	2.26712	-0.817333	not significant	180.0634@8.445002	HILIC_neg
170	366.217	2.19375	-0.809544	not significant	366.2166@2.382	HILIC_neg
171	246.052	1.83854	-0.806262	not significant	246.0517@8.61	HILIC_neg
172	402.164	2.19375	-0.803519	not significant	402.1636@7.8799996	HILIC_neg
173	192.027	0.252392	-0.784669	not significant	192.0269@5.3170004	HILIC_neg
174	165.943	1.2426	-0.781938	not significant	165.9434@11.238001	HILIC_neg
175	402.137	1.95261	-0.769607	not significant	402.137@8.61	HILIC_neg
176	228.147	2.28508	-0.767089	not significant	228.1471@7.4339986	HILIC_neg
177	317.193	1.73874	-0.765609	not significant	317.1935@8.008001	HILIC_neg
178	232.142	1.61717	-0.753896	not significant	232.142@8.004999	HILIC_neg
179	188.105	1.31482	-0.746487	not significant	188.1048@2.2910001	HILIC_neg
180	276.061	1.87634	-0.746044	not significant	276.0613@9.072	HILIC_neg
181	294.158	2.15933	-0.74237	not significant	294.1584@6.751	HILIC_neg
182	218.037	1.46184	-0.736697	not significant	218.0375@8.037001	HILIC_neg
183	150.052	1.59896	-0.735109	not significant	150.0522@8.035002	HILIC_neg
184	285.106	1.22294	-0.73366	not significant	285.1057@9.433999	HILIC_neg
185	660.481	2.26865	-0.733039	not significant	660.4814@2.3810003	HILIC_neg
186	604.42	2.03255	-0.728619	not significant	604.4196@2.042	HILIC_neg
187	388.122	1.84676	-0.719436	not significant	388.1219@9.766	HILIC_neg
188	216.04	1.89093	-0.712916	not significant	216.0403@8.449999	HILIC_neg
189	218.124	1.43899	-0.711973	not significant	218.1235@8.461999	HILIC_neg
190	435.879	0.849833	-0.707174	not significant	435.8789@11.675002	HILIC_neg
191	354.078	1.63944	-0.701272	not significant	354.0782@9.072999	HILIC_neg
192	483.824	0.878509	-0.692269	not significant	483.8237@11.237	HILIC_neg
193	468.236	1.73032	-0.690837	not significant	468.2356@2.1930003	HILIC_neg
194	439.216	1.2426	-0.690599	not significant	439.2165@7.973	HILIC_neg
195	468.235	1.41236	-0.674599	not significant	468.2353@2.125	HILIC_neg
196	165.042	0.215183	-0.669454	not significant	165.0419@2.135	HILIC_neg
197	398.19	0.910802	-0.668739	not significant	398.1898@8.044	HILIC_neg
198	473.071	1.90008	-0.658339	not significant	473.0714@2.0190005	HILIC_neg
199	258.183	1.20991	-0.641698	not significant	258.183@2.2509997	HILIC_neg
200	489.066	1.08306	-0.635343	not significant	489.0661@2.125	HILIC_neg
201	398.19	0.823188	-0.634666	not significant	398.1896@8.4660015	HILIC_neg
202	408.21	1.58878	-0.621906	not significant	408.2104@7.432999	HILIC_neg
203	192.062	1.09772	-0.612127	not significant	192.062@8.458	HILIC_neg
204	414.2	0.80994	-0.599524	not significant	414.2@2.3670003	HILIC_neg
205	513.843	0.518069	-0.591249	not significant	513.8428@11.235	HILIC_neg
206	132.078	1.21753	-0.584084	not significant	132.0779@2.3349996	HILIC_neg
207	243.062	0.427641	-0.58169	not significant	243.0618@8.038001	HILIC_neg
208	412.205	0.915585	-0.565341	not significant	412.2055@8.005999	HILIC_neg
209	238.084	0.427641	-0.549675	not significant	238.0838@2.5079997	HILIC_neg
210	202.12	0.431021	-0.533074	not significant	202.1205@2.25	HILIC_neg
211	456.109	0.672649	-0.523074	not significant	456.1092@9.764	HILIC_neg
212	354.163	0.532322	-0.512176	not significant	354.1633@8.435999	HILIC_neg
213	285.882	0.412437	-0.499062	not significant	285.882@11.235	HILIC_neg
214	399.861	0.373648	-0.48963	not significant	399.8613@11.233999	HILIC_neg
215	314.244	0.760558	-0.47099	not significant	314.2441@2.073	HILIC_neg
216	329.115	0.823993	-0.467889	not significant	329.1146@7.849999	HILIC_neg
217	289.164	0.438721	-0.461369	not significant	289.1637@8.4609995	HILIC_neg
218	299.122	0.22253	-0.40587	not significant	299.1218@9.057	HILIC_neg
219	368.178	0.251579	-0.384705	not significant	368.1777@7.8840003	HILIC_neg
220	447.16	0.245603	-0.345007	not significant	447.1597@9.433	HILIC_neg
221	330.239	0.451687	-0.330425	not significant	330.2392@2.1059995	HILIC_neg
222	456.109	0.163949	-0.300847	not significant	456.1089@9.569	HILIC_neg
223	268.081	0.408249	-0.29701	not significant	268.0809@6.849999	HILIC_neg
224	359.144	0.0569182	-0.26602	not significant	359.1444@9.063002	HILIC_neg
225	120.042	0.440893	-0.265896	not significant	120.0423@8.445	HILIC_neg
226	372.127	0.117666	-0.23464	not significant	372.1267@8.458	HILIC_neg
227	226.204	0.269032	-0.223611	not significant	226.2037@8.041	HILIC_neg
228	304.058	0.269032	-0.210792	not significant	304.0582@6.847	HILIC_neg
229	383.863	0.48755	-0.047442	not significant	383.8628@11.237	HILIC_neg
230	274.178	0.74602	0.0203243	not significant	274.1776@2.3239996	HILIC_neg
231	148.052	0.444812	0.233432	not significant	148.0519@2.1000001	HILIC_neg
232	104.047	0.515974	0.27332	not significant	104.0473@2.622	HILIC_neg
233	174.016	0.017617	0.28748	not significant	174.0164@3.1259997	HILIC_neg
234	338.21	0.775565	0.291255	not significant	338.2104@2.0020003	HILIC_neg
235	164.047	1.27031	0.995131	not significant	164.0466@2.3010004	HILIC_neg
236	195.936	2.03269	1.62347	up in WT	195.9362@11.036001	HILIC_neg
237	174.05	2.03269	1.66983	up in WT	174.0504@5.8720007	HILIC_neg
238	385.974	2.03269	17.5976	up in WT	385.9742@3.1329997	HILIC_neg
239	355.269	1.91916	-16.1092	up in rth3	355.2693@2.233	HILIC_pos
240	314.078	1.91045	-15.5018	up in rth3	314.078@2.2159998	HILIC_pos
241	481.23	1.35399	-2.53169	up in rth3	481.23@7.321999	HILIC_pos
242	265.046	0.96465	-2.20195	not significant	265.0465@6.985	HILIC_pos
243	135.054	1.26019	-2.18065	not significant	135.0544@5.824	HILIC_pos
244	208.144	2.24688	-2.02767	up in rth3	208.1445@2.0149999	HILIC_pos
245	424.223	0.942688	-2.01713	not significant	424.2232@2.1569998	HILIC_pos
246	409.222	0.927938	-1.98591	not significant	409.2221@2.3969998	HILIC_pos
247	220.146	2.19355	-1.85253	up in rth3	220.1461@2.052	HILIC_pos
248	682.152	0.863854	-1.81303	not significant	682.1521@2.6259997	HILIC_pos
249	294.157	1.99191	-1.71437	up in rth3	294.1574@7.432999	HILIC_pos
250	146.069	2.19355	-1.67629	up in rth3	146.069@9.380999	HILIC_pos
251	569.29	2.24688	-1.67625	up in rth3	569.2905@6.2900004	HILIC_pos
252	280.142	2.13501	-1.62991	up in rth3	280.1424@7.550001	HILIC_pos
253	318.099	1.98422	-1.60487	up in rth3	318.0985@7.5540004	HILIC_pos
254	191.054	2.19355	-1.59136	up in rth3	191.0542@11.242998	HILIC_pos
255	372.269	2.14862	-1.567	up in rth3	372.2688@9.22	HILIC_pos
256	306.156	2.19355	-1.52431	up in rth3	306.1563@7.545999	HILIC_pos
257	344.171	2.19355	-1.50969	up in rth3	344.1714@5.291	HILIC_pos
258	195.053	1.96718	-1.50861	up in rth3	195.0528@2.3689997	HILIC_pos
259	343.233	2.14862	-1.50201	up in rth3	343.2328@2.0820003	HILIC_pos
260	359.142	1.89534	-1.4679	up in rth3	359.1424@9.293	HILIC_pos
261	355.269	2.24688	-1.46476	up in rth3	355.2691@2.6580005	HILIC_pos
262	254.09	2.15304	-1.45131	up in rth3	254.09@8.226999	HILIC_pos
263	249.003	1.53629	-1.44469	up in rth3	249.0033@2.484	HILIC_pos
264	256.168	1.91916	-1.41714	up in rth3	256.168@2.045	HILIC_pos
265	238.156	1.78241	-1.41094	up in rth3	238.1563@2.0529997	HILIC_pos
266	244.144	2.07572	-1.37844	up in rth3	244.1439@2.6370006	HILIC_pos
267	440.258	2.24688	-1.37802	up in rth3	440.2577@2.6620002	HILIC_pos
268	134.04	1.35575	-1.3655	up in rth3	134.0402@8.380999	HILIC_pos
269	377.988	1.9272	-1.3583	up in rth3	377.9876@11.235998	HILIC_pos
270	319.068	2.15144	-1.34957	up in rth3	319.0678@8.193	HILIC_pos
271	356.241	1.91045	-1.34882	up in rth3	356.2414@9.817999	HILIC_pos
272	345.25	0.767131	-1.34027	not significant	345.2498@2.382	HILIC_pos
273	321.047	2.83624	-1.33992	up in rth3	321.0471@7.6679997	HILIC_pos
274	393.227	2.24688	-1.33846	up in rth3	393.2273@2.233	HILIC_pos
275	336.961	1.92577	-1.33699	up in rth3	336.9607@11.248998	HILIC_pos
276	381.202	2.14862	-1.3227	up in rth3	381.2022@6.0820003	HILIC_pos
277	267.097	2.07546	-1.32009	up in rth3	267.0969@6.060999	HILIC_pos
278	343.244	2.12802	-1.30172	up in rth3	343.2439@6.088	HILIC_pos
279	372.236	1.84378	-1.29293	up in rth3	372.2357@7.0080013	HILIC_pos
280	292.201	1.76891	-1.27882	up in rth3	292.2008@2.655	HILIC_pos
281	422.945	2.07546	-1.27289	up in rth3	422.9448@11.237	HILIC_pos
282	350.189	0.737853	-1.26838	not significant	350.189@2.0359998	HILIC_pos
283	312.232	2.07053	-1.26599	up in rth3	312.2321@2.024	HILIC_pos
284	508.152	2.24688	-1.26385	up in rth3	508.1519@7.502999	HILIC_pos
285	366.181	1.79983	-1.25958	up in rth3	366.1806@2.0319998	HILIC_pos
286	264.008	1.91916	-1.25443	up in rth3	264.0078@11.244002	HILIC_pos
287	188.152	1.91045	-1.23626	up in rth3	188.152@10.046999	HILIC_pos
288	454.108	1.86	-1.23347	up in rth3	454.1085@10.141999	HILIC_pos
289	433.18	2.24688	-1.21963	up in rth3	433.1797@10.147001	HILIC_pos
290	349.079	2.14862	-1.21852	up in rth3	349.079@6.297	HILIC_pos
291	264.147	2.19355	-1.21081	up in rth3	264.1467@6.661001	HILIC_pos
292	380.072	1.53629	-1.20739	up in rth3	380.072@9.294001	HILIC_pos
293	367.186	2.07546	-1.20708	up in rth3	367.1862@6.334	HILIC_pos
294	318.143	1.92365	-1.20189	up in rth3	318.1431@6.701001	HILIC_pos
295	524.126	1.96936	-1.20176	up in rth3	524.126@7.502999	HILIC_pos
296	287.195	1.6162	-1.19705	up in rth3	287.195@9.356001	HILIC_pos
297	344.218	1.7212	-1.19578	up in rth3	344.218@9.645002	HILIC_pos
298	353.171	2.15971	-1.19508	up in rth3	353.171@6.6050014	HILIC_pos
299	125.059	2.15144	-1.19334	up in rth3	125.0589@6.7600017	HILIC_pos
300	315.215	2.03654	-1.18862	up in rth3	315.2147@6.4260006	HILIC_pos
301	283.04	1.98422	-1.18358	up in rth3	283.0404@7.503999	HILIC_pos
302	395.217	1.46903	-1.13884	up in rth3	395.2173@5.807999	HILIC_pos
303	321.179	1.83702	-1.1353	up in rth3	321.1793@9.373	HILIC_pos
304	462.125	1.22725	-1.12863	not significant	462.1249@8.858001	HILIC_pos
305	361.244	1.78982	-1.12335	up in rth3	361.2444@2.1030002	HILIC_pos
306	368.197	1.80485	-1.1204	up in rth3	368.197@2.3800006	HILIC_pos
307	294.158	1.56476	-1.11409	up in rth3	294.1577@7.083	HILIC_pos
308	281.112	2.00192	-1.11042	up in rth3	281.1124@8.193	HILIC_pos
309	473.277	1.7191	-1.10922	up in rth3	473.2766@2.6660001	HILIC_pos
310	227.091	2.14862	-1.1075	up in rth3	227.0907@6.963999	HILIC_pos
311	502.205	1.84378	-1.09733	up in rth3	502.2048@5.361	HILIC_pos
312	281.041	2.14862	-1.09406	up in rth3	281.0415@7.502999	HILIC_pos
313	243.085	1.93532	-1.09242	up in rth3	243.0854@7.496001	HILIC_pos
314	478.255	1.78752	-1.09003	up in rth3	478.2545@6.283999	HILIC_pos
315	248.12	2.03654	-1.08555	up in rth3	248.1203@7.1739984	HILIC_pos
316	345.251	1.96718	-1.08435	up in rth3	345.2508@2.0319998	HILIC_pos
317	244.07	2.07546	-1.07125	up in rth3	244.0695@5.794999	HILIC_pos
318	135.054	2.07546	-1.0691	up in rth3	135.0544@6.063001	HILIC_pos
319	310.214	2.19355	-1.06908	up in rth3	310.2141@2.1170003	HILIC_pos
320	305.052	1.50278	-1.06617	up in rth3	305.0523@7.0930004	HILIC_pos
321	345.25	2.19355	-1.06099	up in rth3	345.2505@2.1650004	HILIC_pos
322	111.043	1.99191	-1.06009	up in rth3	111.0435@6.9599996	HILIC_pos
323	244.178	1.91916	-1.06008	up in rth3	244.1782@6.077001	HILIC_pos
324	135.054	1.76891	-1.05954	up in rth3	135.0544@5.36	HILIC_pos
325	245.173	1.78241	-1.05343	up in rth3	245.1731@9.997	HILIC_pos
326	255.075	1.92365	-1.04947	up in rth3	255.0745@8.602999	HILIC_pos
327	353.171	1.6234	-1.04393	up in rth3	353.1712@6.4229984	HILIC_pos
328	325.141	1.91916	-1.0432	up in rth3	325.141@7.3399982	HILIC_pos
329	424.962	1.54058	-1.03747	up in rth3	424.9621@11.257002	HILIC_pos
330	272.041	1.72011	-1.03294	up in rth3	272.0411@7.289001	HILIC_pos
331	267.096	1.84306	-1.02849	up in rth3	267.0965@7.088999	HILIC_pos
332	155.069	1.63291	-1.02198	up in rth3	155.0694@10.363999	HILIC_pos
333	337.14	1.87073	-1.01929	up in rth3	337.14@7.4059987	HILIC_pos
334	292.128	1.59715	-1.0183	up in rth3	292.1282@5.364999	HILIC_pos
335	281.112	2.03654	-1.01202	up in rth3	281.1122@4.1679997	HILIC_pos
336	327.214	1.55944	-1.00962	up in rth3	327.2138@6.6750007	HILIC_pos
337	262.135	1.76891	-1.00564	up in rth3	262.1349@6.3590007	HILIC_pos
338	152.026	1.31317	-1.00053	up in rth3	152.026@11.253001	HILIC_pos
339	379.187	1.38113	-0.99622	not significant	379.1867@6.308999	HILIC_pos
340	272.163	0.368342	-0.985096	not significant	272.1626@2.6590002	HILIC_pos
341	216.147	1.96718	-0.980807	not significant	216.147@6.9700007	HILIC_pos
342	241.107	1.34234	-0.972222	not significant	241.1065@6.7600017	HILIC_pos
343	278.162	1.72011	-0.971	not significant	278.1622@6.308999	HILIC_pos
344	338.134	1.6162	-0.965639	not significant	338.1341@6.986	HILIC_pos
345	126.043	1.72011	-0.957198	not significant	126.0428@3.8590004	HILIC_pos
346	219.11	1.63291	-0.953137	not significant	219.1103@3.2830007	HILIC_pos
347	103.064	1.80485	-0.935064	not significant	103.0636@7.8300014	HILIC_pos
348	188.115	1.78447	-0.929701	not significant	188.1154@7.904	HILIC_pos
349	283.091	1.78447	-0.928922	not significant	283.0915@7.668999	HILIC_pos
350	279.062	1.58386	-0.923828	not significant	279.062@6.7030005	HILIC_pos
351	265.067	1.7191	-0.923612	not significant	265.0673@7.507002	HILIC_pos
352	311.019	1.50278	-0.921702	not significant	311.0195@2.597	HILIC_pos
353	312.228	1.22523	-0.908382	not significant	312.2285@2.278	HILIC_pos
354	347.267	1.57748	-0.903644	not significant	347.2667@2.384	HILIC_pos
355	697.251	0.179853	-0.902217	not significant	697.2511@2.1469998	HILIC_pos
356	424.237	1.3652	-0.897801	not significant	424.2372@2.2730002	HILIC_pos
357	230.162	1.55549	-0.891702	not significant	230.1625@6.403	HILIC_pos
358	163.067	1.41841	-0.891556	not significant	163.0666@10.214998	HILIC_pos
359	202.131	1.50278	-0.874669	not significant	202.1314@7.407999	HILIC_pos
360	287.195	1.30473	-0.867456	not significant	287.195@9.511999	HILIC_pos
361	383.941	1.16051	-0.864457	not significant	383.9408@11.258	HILIC_pos
362	329.23	1.26688	-0.854738	not significant	329.2301@6.334	HILIC_pos
363	301.199	0.940319	-0.848683	not significant	301.199@6.7979984	HILIC_pos
364	145.085	1.12752	-0.836009	not significant	145.0849@7.181	HILIC_pos
365	174.136	1.10728	-0.834424	not significant	174.136@10.003	HILIC_pos
366	329.255	1.55944	-0.828217	not significant	329.2553@2.0359998	HILIC_pos
367	410.193	1.16636	-0.823807	not significant	410.1928@7.201002	HILIC_pos
368	463.268	1.54058	-0.809644	not significant	463.2683@2.655	HILIC_pos
369	242.09	1.65862	-0.808541	not significant	242.0899@3.8769996	HILIC_pos
370	242.176	0.927938	-0.80299	not significant	242.1759@6.490999	HILIC_pos
371	425.92	1.37055	-0.802927	not significant	425.9202@11.701002	HILIC_pos
372	411.2	1.3652	-0.802823	not significant	411.1998@6.9779987	HILIC_pos
373	506.192	1.16051	-0.795754	not significant	506.1924@2.1609998	HILIC_pos
374	213.91	1.43071	-0.774324	not significant	213.91@11.714001	HILIC_pos
375	254.936	1.39769	-0.774277	not significant	254.9363@11.707	HILIC_pos
376	325.14	1.06438	-0.774164	not significant	325.1399@7.252999	HILIC_pos
377	278.162	1.2341	-0.771022	not significant	278.1617@6.0469995	HILIC_pos
378	348.173	1.22523	-0.761822	not significant	348.1726@2.1329997	HILIC_pos
379	295.129	0.197955	-0.750513	not significant	295.1289@3.5130002	HILIC_pos
380	296.234	0.896148	-0.748699	not significant	296.234@2.0120006	HILIC_pos
381	228.147	1.74263	-0.739005	not significant	228.1466@6.611	HILIC_pos
382	201.99	0.987247	-0.733189	not significant	201.99@11.279002	HILIC_pos
383	252.204	0.998076	-0.729473	not significant	252.2044@6.4879994	HILIC_pos
384	386.263	0.998076	-0.728029	not significant	386.2632@9.294999	HILIC_pos
385	293.031	1.24266	-0.727238	not significant	293.031@8.600999	HILIC_pos
386	256.167	1.01905	-0.726074	not significant	256.1671@2.306	HILIC_pos
387	228.147	0.890719	-0.714916	not significant	228.1468@7.426001	HILIC_pos
388	252.122	0.983677	-0.711107	not significant	252.1218@10.127	HILIC_pos
389	175.003	1.49367	-0.703648	not significant	175.0031@8.122001	HILIC_pos
390	268.152	0.963379	-0.690498	not significant	268.1524@9.074999	HILIC_pos
391	177.125	0.226876	-0.681013	not significant	177.1255@4.66	HILIC_pos
392	279.085	1.02378	-0.673468	not significant	279.0849@9.490999	HILIC_pos
393	138.043	1.16051	-0.672702	not significant	138.0431@4.072999	HILIC_pos
394	255.168	0.854658	-0.668362	not significant	255.1685@2.7449994	HILIC_pos
395	131.095	0.55653	-0.662213	not significant	131.0947@7.612	HILIC_pos
396	295.058	0.987247	-0.653699	not significant	295.0585@9.494001	HILIC_pos
397	330.24	1.01905	-0.628686	not significant	330.2399@2.3639998	HILIC_pos
398	257.103	0.895127	-0.628054	not significant	257.1026@9.495	HILIC_pos
399	131.095	0.505759	-0.621282	not significant	131.0946@7.414001	HILIC_pos
400	519.182	0.668492	-0.592812	not significant	519.1818@6.1269994	HILIC_pos
401	117.079	0.868237	-0.5696	not significant	117.0789@8.117998	HILIC_pos
402	294.158	0.209693	-0.569258	not significant	294.1581@6.755999	HILIC_pos
403	117.079	1.09655	-0.553638	not significant	117.0791@7.919999	HILIC_pos
404	290.041	0.518742	-0.424653	not significant	290.0415@6.152	HILIC_pos
405	624.459	0.184161	-0.326637	not significant	624.4588@2.1100001	HILIC_pos
406	312.23	0.184161	-0.325763	not significant	312.2296@2.1100001	HILIC_pos
407	136.038	0.364024	-0.320477	not significant	136.0384@6.847	HILIC_pos
408	274.178	0.443161	-0.318033	not significant	274.1781@2.6499999	HILIC_pos
409	268.081	0.299042	-0.29354	not significant	268.0806@6.8440013	HILIC_pos
410	264.147	0.252383	-0.277394	not significant	264.1465@6.386001	HILIC_pos
411	173.994	0.319157	-0.134149	not significant	173.9938@5.747001	HILIC_pos
412	316.096	1.06527	0.0100738	not significant	316.0955@2.2700002	HILIC_pos
413	368.197	0.793439	0.0112013	not significant	368.1968@2.135	HILIC_pos
414	382.181	6	15.1548	up in WT	382.181@2.607	HILIC_pos
415	331.075	1.80743	-17.5177	up in rth3	331.0752@2.684	RP_neg
416	358.24	1.80919	-16.1684	up in rth3	358.2399@8.415	RP_neg
417	564.122	1.80919	-16.0459	up in rth3	564.1224@8.568	RP_neg
418	135.031	6	-15.6116	up in rth3	135.0315@12.885001	RP_neg
419	402.105	1.80643	-14.4984	up in rth3	402.1054@2.656	RP_neg
420	449.039	2.72886	-2.49884	up in rth3	449.0393@2.6569998	RP_neg
421	343.091	2.91937	-2.48813	up in rth3	343.0913@12.149001	RP_neg
422	372.09	0.788444	-2.4628	not significant	372.0901@2.2509997	RP_neg
423	268.08	2.58386	-2.39374	up in rth3	268.0799@2.6710002	RP_neg
424	358.229	1.15193	-2.34235	not significant	358.2287@6.627	RP_neg
425	389.096	3.42022	-2.33834	up in rth3	389.0961@12.15	RP_neg
426	480.099	2.62106	-2.23817	up in rth3	480.0993@8.149001	RP_neg
427	306.026	1.1294	-2.23511	not significant	306.0256@5.0299997	RP_neg
428	313.102	2.37222	-2.13052	up in rth3	313.1021@7.2399983	RP_neg
429	708.19	0.769168	-2.08703	not significant	708.1897@2.9249995	RP_neg
430	234.084	0.753856	-2.08402	not significant	234.0844@2.1849997	RP_neg
431	621.142	2.78595	-2.07989	up in rth3	621.142@8.184999	RP_neg
432	327.096	2.72886	-2.07661	up in rth3	327.0956@12.087	RP_neg
433	379.217	1.11273	-2.07323	not significant	379.2171@13.329	RP_neg
434	538.068	1.13148	-2.0654	not significant	538.0676@2.2479997	RP_neg
435	328.124	0.814435	-2.04704	not significant	328.1244@7.111	RP_neg
436	357.109	2.22863	-2.04355	up in rth3	357.1091@12.884999	RP_neg
437	148.037	2.69529	-2.0412	up in rth3	148.0373@2.2509997	RP_neg
438	778.165	2.79778	-1.98659	up in rth3	778.1653@2.977	RP_neg
439	788.207	2.80465	-1.97529	up in rth3	788.2067@2.9319994	RP_neg
440	330.2	1.09769	-1.97463	not significant	330.1996@7.1400003	RP_neg
441	430.241	2.86519	-1.97125	up in rth3	430.2406@13.279002	RP_neg
442	319.062	1.0934	-1.96748	not significant	319.0616@2.5230002	RP_neg
443	518.147	3.16115	-1.96035	up in rth3	518.1472@2.184	RP_neg
444	586.134	2.57594	-1.95575	up in rth3	586.1343@2.1690001	RP_neg
445	510.099	2.58386	-1.94255	up in rth3	510.0987@2.6499999	RP_neg
446	347.132	1.08817	-1.94116	not significant	347.1325@6.139	RP_neg
447	814.193	2.62617	-1.92333	up in rth3	814.1931@2.9249995	RP_neg
448	720.208	2.32376	-1.90335	up in rth3	720.2078@2.9290004	RP_neg
449	737.144	2.36633	-1.8927	up in rth3	737.1438@2.931	RP_neg
450	752.217	2.28375	-1.88256	up in rth3	752.2167@2.9319994	RP_neg
451	366.047	2.70863	-1.87411	up in rth3	366.047@2.702	RP_neg
452	470.071	0.730046	-1.82629	not significant	470.071@2.2590003	RP_neg
453	390.101	0.677965	-1.82473	not significant	390.1006@2.2449994	RP_neg
454	289.163	2.43723	-1.8201	up in rth3	289.1631@6.857	RP_neg
455	798.225	2.55176	-1.80689	up in rth3	798.2245@2.9360006	RP_neg
456	730.236	2.10117	-1.77355	up in rth3	730.2362@2.9290004	RP_neg
457	432.112	2.81163	-1.77308	up in rth3	432.1117@2.9249995	RP_neg
458	305.041	2.66635	-1.76862	up in rth3	305.0414@3.3940008	RP_neg
459	210.038	2.69529	-1.75898	up in rth3	210.0385@2.2509997	RP_neg
460	472.286	0.700253	-1.75797	not significant	472.2862@13.464997	RP_neg
461	542.305	3.32698	-1.74954	up in rth3	542.3054@12.843001	RP_neg
462	357.08	0.694034	-1.74943	not significant	357.0796@3.7620008	RP_neg
463	534.159	2.23845	-1.74754	up in rth3	534.1595@2.8930001	RP_neg
464	580.009	0.655873	-1.74697	not significant	580.0091@2.253	RP_neg
465	666.176	3.28067	-1.7418	up in rth3	666.1758@2.656	RP_neg
466	633.346	2.80715	-1.73675	up in rth3	633.3456@13.584	RP_neg
467	456.108	2.23845	-1.73333	up in rth3	456.1084@2.938	RP_neg
468	562.143	0.695669	-1.73079	not significant	562.1433@8.2109995	RP_neg
469	495.983	2.78968	-1.72969	up in rth3	495.9826@2.253	RP_neg
470	601.304	0.699478	-1.72699	not significant	601.3036@2.9619997	RP_neg
471	384.105	2.63601	-1.72322	up in rth3	384.1053@2.198	RP_neg
472	446.081	2.54242	-1.71388	up in rth3	446.0808@2.9459996	RP_neg
473	309.141	0.679494	-1.70958	not significant	309.1413@8.232001	RP_neg
474	804.179	2.5293	-1.67918	up in rth3	804.1792@2.8849998	RP_neg
475	693.168	2.86328	-1.67892	up in rth3	693.1677@2.986	RP_neg
476	678.163	2.67675	-1.67495	up in rth3	678.1635@8.346	RP_neg
477	211.048	1.05556	-1.6586	not significant	211.0476@8.535002	RP_neg
478	794.243	2.96417	-1.64588	up in rth3	794.2431@2.6520002	RP_neg
479	460.058	0.674447	-1.64421	not significant	460.0575@2.9270003	RP_neg
480	378.093	2.99827	-1.63437	up in rth3	378.0932@2.9259996	RP_neg
481	452.13	2.4999	-1.62991	up in rth3	452.1298@2.6510005	RP_neg
482	419.11	1.36226	-1.6239	up in rth3	419.1096@12.548998	RP_neg
483	432.216	0.663801	-1.62214	not significant	432.2165@13.152001	RP_neg
484	388.123	2.5779	-1.60831	up in rth3	388.1225@2.9259996	RP_neg
485	638.106	3.00789	-1.60819	up in rth3	638.1061@2.2000003	RP_neg
486	621.142	2.76574	-1.60234	up in rth3	621.1424@8.526	RP_neg
487	254.137	1.82177	-1.60062	up in rth3	254.1368@2.1609998	RP_neg
488	320.1	0.681594	-1.59036	not significant	320.0999@9.440001	RP_neg
489	380.077	0.674447	-1.58436	not significant	380.077@2.2339997	RP_neg
490	684.233	2.12744	-1.57819	up in rth3	684.2329@2.93	RP_neg
491	583.329	3.28067	-1.57447	up in rth3	583.3292@12.589998	RP_neg
492	370.154	2.59981	-1.57367	up in rth3	370.1543@2.16	RP_neg
493	331.211	0.661994	-1.5735	not significant	331.2111@12.671	RP_neg
494	446.028	2.43723	-1.56327	up in rth3	446.0279@3.2459996	RP_neg
495	316.174	0.671095	-1.55068	not significant	316.1739@6.563001	RP_neg
496	408.212	3.4168	-1.53656	up in rth3	408.2119@12.729998	RP_neg
497	550.174	2.41274	-1.53168	up in rth3	550.1736@4.055	RP_neg
498	463.205	0.663801	-1.52189	not significant	463.2047@9.877999	RP_neg
499	435.077	1.8975	-1.51795	up in rth3	435.077@6.8519998	RP_neg
500	308.017	1.37247	-1.51723	up in rth3	308.0165@2.2509997	RP_neg
501	216.041	2.59981	-1.50751	up in rth3	216.0406@2.177	RP_neg
502	531.138	3.45469	-1.49859	up in rth3	531.1383@10.028	RP_neg
503	522.176	1.70369	-1.48096	up in rth3	522.176@2.9809995	RP_neg
504	531.254	2.73731	-1.47851	up in rth3	531.2542@12.671998	RP_neg
505	406.11	2.53775	-1.47437	up in rth3	406.1099@2.656	RP_neg
506	392.207	3.50307	-1.46934	up in rth3	392.2066@11.8099985	RP_neg
507	305.159	2.94424	-1.46545	up in rth3	305.1585@6.811999	RP_neg
508	422.146	0.151876	-1.45788	not significant	422.1455@13.498998	RP_neg
509	532.25	3.50307	-1.45717	up in rth3	532.2503@11.358001	RP_neg
510	564.159	3.23359	-1.4524	up in rth3	564.1592@9.323999	RP_neg
511	116.01	3.27984	-1.45168	up in rth3	116.0105@6.164001	RP_neg
512	413.887	2.12338	-1.44762	up in rth3	413.8867@2.2479997	RP_neg
513	351.056	3.10679	-1.43773	up in rth3	351.0564@3.0380003	RP_neg
514	418.206	2.23188	-1.43431	up in rth3	418.2062@8.735	RP_neg
515	387.117	2.37417	-1.43355	up in rth3	387.117@12.634002	RP_neg
516	533.265	2.62379	-1.4257	up in rth3	533.2655@11.801	RP_neg
517	398.089	2.0317	-1.42395	up in rth3	398.0891@2.2280002	RP_neg
518	196.818	1.71611	-1.42205	up in rth3	196.8183@2.8569999	RP_neg
519	326.147	2.43723	-1.42095	up in rth3	326.1472@8.561998	RP_neg
520	423.096	2.50543	-1.41962	up in rth3	423.0957@12.630998	RP_neg
521	508.251	3.33068	-1.41862	up in rth3	508.2506@10.781999	RP_neg
522	210.073	1.93652	-1.41272	up in rth3	210.0735@3.049	RP_neg
523	305.042	2.24988	-1.41231	up in rth3	305.0416@6.622001	RP_neg
524	540.144	2.33208	-1.40845	up in rth3	540.1441@2.6399999	RP_neg
525	360.166	2.43723	-1.40177	up in rth3	360.1657@6.985	RP_neg
526	576.272	3.37572	-1.39103	up in rth3	576.272@11.253999	RP_neg
527	397.997	2.65267	-1.37572	up in rth3	397.9971@2.2250001	RP_neg
528	343.247	3.45469	-1.3749	up in rth3	343.2469@13.813003	RP_neg
529	564.148	2.76346	-1.37165	up in rth3	564.1482@2.153	RP_neg
530	628.094	1.0307	-1.36987	not significant	628.0944@7.1750007	RP_neg
531	449.118	2.01247	-1.36944	up in rth3	449.1177@12.841002	RP_neg
532	218.126	3.50307	-1.36824	up in rth3	218.1262@5.567001	RP_neg
533	293.174	2.9974	-1.36468	up in rth3	293.1737@6.8089986	RP_neg
534	347.169	2.72886	-1.36215	up in rth3	347.1693@7.11	RP_neg
535	533.845	2.55627	-1.3595	up in rth3	533.8447@2.2479997	RP_neg
536	531.255	2.67531	-1.35847	up in rth3	531.2553@11.979002	RP_neg
537	287.078	2.99097	-1.3543	up in rth3	287.0781@7.491999	RP_neg
538	347.063	0.164974	-1.35259	not significant	347.063@5.6739993	RP_neg
539	616.124	2.8814	-1.35119	up in rth3	616.1237@2.2169995	RP_neg
540	348.033	2.76574	-1.34928	up in rth3	348.0329@6.6490016	RP_neg
541	440.012	2.31435	-1.34711	up in rth3	440.0123@3.2109997	RP_neg
542	383.203	2.79888	-1.34554	up in rth3	383.2034@13.123998	RP_neg
543	509.248	3.03905	-1.34477	up in rth3	509.2478@12.389001	RP_neg
544	289.164	2.62106	-1.34216	up in rth3	289.164@8.636001	RP_neg
545	312.057	2.59981	-1.33901	up in rth3	312.0571@6.6549993	RP_neg
546	363.058	1.13052	-1.3388	not significant	363.0582@7.456001	RP_neg
547	358.221	0.637819	-1.33739	not significant	358.221@7.9950004	RP_neg
548	406.221	2.79888	-1.33656	up in rth3	406.2206@13.0859995	RP_neg
549	351.191	3.35853	-1.33365	up in rth3	351.1908@13.133	RP_neg
550	431.107	0.621034	-1.33158	not significant	431.1074@9.75	RP_neg
551	319.174	2.69529	-1.32838	up in rth3	319.174@9.293	RP_neg
552	317.18	2.50543	-1.32554	up in rth3	317.1802@8.072	RP_neg
553	435.077	1.8816	-1.32488	up in rth3	435.0765@7.218001	RP_neg
554	376.115	2.24329	-1.32361	up in rth3	376.115@2.2250001	RP_neg
555	201.064	2.20239	-1.32168	up in rth3	201.0635@6.644999	RP_neg
556	580.05	2.50543	-1.32061	up in rth3	580.0504@3.2449992	RP_neg
557	580.154	2.9974	-1.31893	up in rth3	580.1539@9.365999	RP_neg
558	256.079	2.65267	-1.3177	up in rth3	256.0794@2.184	RP_neg
559	245.138	2.48905	-1.31569	up in rth3	245.1376@8.305	RP_neg
560	347.169	2.99827	-1.31332	up in rth3	347.1694@8.03	RP_neg
561	373.221	2.79778	-1.3125	up in rth3	373.2206@12.988002	RP_neg
562	555.148	3.45469	-1.31153	up in rth3	555.1478@10.286001	RP_neg
563	763.084	2.99913	-1.31106	up in rth3	763.0836@7.277	RP_neg
564	363.215	2.80715	-1.31027	up in rth3	363.2149@13.224	RP_neg
565	595.249	2.99913	-1.30841	up in rth3	595.2489@10.056	RP_neg
566	364.024	1.72306	-1.30774	up in rth3	364.0242@3.197	RP_neg
567	871.254	3.5157	-1.30758	up in rth3	871.2543@7.7519994	RP_neg
568	608.215	2.91937	-1.30376	up in rth3	608.2152@2.656	RP_neg
569	564.11	3.50307	-1.30242	up in rth3	564.1104@11.0910015	RP_neg
570	319.173	0.172566	-1.301	not significant	319.1729@7.0299993	RP_neg
571	586.156	3.36653	-1.29675	up in rth3	586.1564@8.976999	RP_neg
572	531.136	3.03905	-1.29667	up in rth3	531.1359@9.28	RP_neg
573	260.137	2.53775	-1.2953	up in rth3	260.1373@6.8209996	RP_neg
574	386.265	2.86328	-1.29513	up in rth3	386.2648@8.692	RP_neg
575	607.26	3.42022	-1.28939	up in rth3	607.26@12.4349985	RP_neg
576	571.144	3.29585	-1.28828	up in rth3	571.1438@10.583001	RP_neg
577	315.912	2.28375	-1.28525	up in rth3	315.9116@2.2509997	RP_neg
578	305.159	2.72423	-1.28318	up in rth3	305.1585@7.107	RP_neg
579	570.297	0.616912	-1.28217	not significant	570.2971@12.1	RP_neg
580	341.051	2.52389	-1.28123	up in rth3	341.0507@7.767999	RP_neg
581	146.056	0.195052	-1.27893	not significant	146.0565@7.1019998	RP_neg
582	279.062	3.51145	-1.27792	up in rth3	279.0625@3.7589996	RP_neg
583	570.162	3.18111	-1.27528	up in rth3	570.1621@9.391	RP_neg
584	580.151	2.98758	-1.27335	up in rth3	580.1513@6.6449986	RP_neg
585	260.015	2.96297	-1.2715	up in rth3	260.0147@5.717	RP_neg
586	624.141	3.50307	-1.26896	up in rth3	624.1412@7.7549996	RP_neg
587	315.216	2.5071	-1.26833	up in rth3	315.2156@13.128999	RP_neg
588	602.148	3.5157	-1.26808	up in rth3	602.1476@9.731001	RP_neg
589	282.095	2.29628	-1.26789	up in rth3	282.0946@3.695	RP_neg
590	556.143	2.5779	-1.26643	up in rth3	556.1432@9.067	RP_neg
591	381.157	2.91937	-1.26595	up in rth3	381.1574@10.501	RP_neg
592	375.161	2.38132	-1.26404	up in rth3	375.1615@6.638	RP_neg
593	663.108	2.20239	-1.26175	up in rth3	663.1084@6.3809996	RP_neg
594	372.237	3.01189	-1.25977	up in rth3	372.2369@12.729002	RP_neg
595	603.133	3.4168	-1.25946	up in rth3	603.1333@10.420999	RP_neg
596	386.262	2.63601	-1.2588	up in rth3	386.2623@9.819	RP_neg
597	345.223	2.56257	-1.25855	up in rth3	345.2233@11.155	RP_neg
598	358.063	2.55176	-1.25761	up in rth3	358.0626@6.645999	RP_neg
599	372.236	2.69529	-1.25642	up in rth3	372.2361@12.248	RP_neg
600	376.018	2.37799	-1.25518	up in rth3	376.0182@2.2339997	RP_neg
601	283.092	2.91937	-1.25439	up in rth3	283.0924@7.754999	RP_neg
602	226.069	2.96297	-1.25295	up in rth3	226.0689@2.171	RP_neg
603	907.232	3.46218	-1.25268	up in rth3	907.2324@7.755999	RP_neg
604	571.143	3.41908	-1.2525	up in rth3	571.1425@10.883001	RP_neg
605	288.095	2.54821	-1.24969	up in rth3	288.0953@9.445	RP_neg
606	373.221	2.79129	-1.24895	up in rth3	373.2211@12.479998	RP_neg
607	587.138	3.45469	-1.24887	up in rth3	587.1378@9.969001	RP_neg
608	454.143	2.48999	-1.24642	up in rth3	454.1428@2.1699998	RP_neg
609	596.149	2.91937	-1.24589	up in rth3	596.1493@9.697999	RP_neg
610	405.138	2.24988	-1.24231	up in rth3	405.1383@4.725999	RP_neg
611	114.026	2.93704	-1.23898	up in rth3	114.0265@2.1650004	RP_neg
612	532.176	1.94047	-1.23842	up in rth3	532.1755@3.7610004	RP_neg
613	917.26	3.5157	-1.23632	up in rth3	917.2598@7.7519994	RP_neg
614	540.149	1.82405	-1.23607	up in rth3	540.1486@8.198999	RP_neg
615	656.155	2.99353	-1.23601	up in rth3	656.1546@7.752999	RP_neg
616	232.142	2.98758	-1.23404	up in rth3	232.1423@8.699999	RP_neg
617	289.092	3.5157	-1.23392	up in rth3	289.0916@3.7540004	RP_neg
618	319.069	3.36452	-1.23058	up in rth3	319.0686@7.758001	RP_neg
619	365.202	2.71041	-1.22853	up in rth3	365.2016@12.564	RP_neg
620	650.145	3.27084	-1.22611	up in rth3	650.1449@7.746001	RP_neg
621	222.101	3.5157	-1.22304	up in rth3	222.1005@9.675001	RP_neg
622	587.139	3.34104	-1.21934	up in rth3	587.1389@10.558999	RP_neg
623	392.024	1.49667	-1.21742	up in rth3	392.024@6.7290006	RP_neg
624	188.116	2.43723	-1.21713	up in rth3	188.116@4.1759996	RP_neg
625	548.128	2.01046	-1.2147	up in rth3	548.128@7.019999	RP_neg
626	289.164	2.76574	-1.21245	up in rth3	289.1643@8.459	RP_neg
627	316.17	1.75021	-1.20834	up in rth3	316.1702@6.944	RP_neg
628	394.194	0.616912	-1.20713	not significant	394.1937@9.321	RP_neg
629	301.199	0.616912	-1.20115	not significant	301.1989@9.152	RP_neg
630	545.154	2.83327	-1.20102	up in rth3	545.1538@10.302001	RP_neg
631	489.204	3.37572	-1.20084	up in rth3	489.2037@8.134001	RP_neg
632	357.109	1.05105	-1.20077	not significant	357.1094@13.102	RP_neg
633	546.136	3.16622	-1.19976	up in rth3	546.136@12.205001	RP_neg
634	289.164	3.42022	-1.19818	up in rth3	289.1636@7.1999993	RP_neg
635	250.018	2.6319	-1.19597	up in rth3	250.0177@2.6510005	RP_neg
636	522.146	3.20901	-1.19468	up in rth3	522.1462@3.7589996	RP_neg
637	289.164	3.27084	-1.19444	up in rth3	289.1636@8.167	RP_neg
638	626.163	0.172566	-1.19304	not significant	626.1632@8.39	RP_neg
639	335.183	2.69529	-1.19045	up in rth3	335.1832@12.322999	RP_neg
640	309.145	2.72148	-1.18774	up in rth3	309.1448@8.544999	RP_neg
641	296.121	2.94923	-1.1874	up in rth3	296.1207@11.988999	RP_neg
642	351.079	2.39437	-1.18554	up in rth3	351.0795@7.7620006	RP_neg
643	188.116	2.55627	-1.18439	up in rth3	188.116@8.671999	RP_neg
644	347.169	2.43926	-1.18435	up in rth3	347.1689@8.326998	RP_neg
645	240.084	1.66533	-1.18201	up in rth3	240.0843@2.1609998	RP_neg
646	316.175	1.05896	-1.18053	not significant	316.1745@7.567001	RP_neg
647	317.164	2.38112	-1.17832	up in rth3	317.1643@9.477999	RP_neg
648	196.818	2.71399	-1.17802	up in rth3	196.8183@2.646	RP_neg
649	245.137	2.36704	-1.17642	up in rth3	245.1373@3.4799998	RP_neg
650	849.273	3.45469	-1.1756	up in rth3	849.2725@7.75	RP_neg
651	120.042	3.00789	-1.17514	up in rth3	120.0424@2.1609998	RP_neg
652	266.127	3.38828	-1.17432	up in rth3	266.1266@9.865999	RP_neg
653	563.126	3.17134	-1.17303	up in rth3	563.126@9.627	RP_neg
654	180.064	1.641	-1.1727	up in rth3	180.0637@2.1839998	RP_neg
655	254.1	3.28067	-1.17141	up in rth3	254.0996@8.246001	RP_neg
656	112.027	2.09372	-1.17108	up in rth3	112.0271@6.644999	RP_neg
657	331.211	2.67531	-1.17045	up in rth3	331.2106@13.145003	RP_neg
658	602.159	3.5157	-1.16892	up in rth3	602.1593@7.753999	RP_neg
659	346.027	2.69529	-1.16801	up in rth3	346.0272@2.2040002	RP_neg
660	607.08	2.59757	-1.16756	up in rth3	607.0804@4.6160007	RP_neg
661	517.242	2.6347	-1.1668	up in rth3	517.2425@11.753	RP_neg
662	413.056	2.43878	-1.16421	up in rth3	413.0563@7.7519994	RP_neg
663	291.051	3.33068	-1.16415	up in rth3	291.0511@4.163001	RP_neg
664	511.861	1.51375	-1.16383	up in rth3	511.8609@2.2439997	RP_neg
665	329.231	2.6038	-1.16327	up in rth3	329.2314@12.570001	RP_neg
666	339.152	2.1164	-1.16295	up in rth3	339.1525@8.104002	RP_neg
667	626.16	2.86328	-1.16247	up in rth3	626.1599@10.155999	RP_neg
668	446.163	0.183478	-1.16243	not significant	446.1629@2.6520002	RP_neg
669	431.111	1.95786	-1.16209	up in rth3	431.1109@10.865	RP_neg
670	329.098	3.50307	-1.16055	up in rth3	329.0976@7.7549996	RP_neg
671	612.151	2.07381	-1.15823	up in rth3	612.151@6.624	RP_neg
672	612.188	3.45469	-1.15761	up in rth3	612.1878@7.749	RP_neg
673	280.106	3.50307	-1.15728	up in rth3	280.1059@10.434999	RP_neg
674	388.197	2.2791	-1.15585	up in rth3	388.1968@7.6409993	RP_neg
675	345.19	2.80771	-1.15584	up in rth3	345.1897@7.709	RP_neg
676	342.114	2.60783	-1.15423	up in rth3	342.1139@6.7949986	RP_neg
677	744.207	2.36633	-1.1534	up in rth3	744.2075@2.1510005	RP_neg
678	319.173	2.4593	-1.15337	up in rth3	319.1731@6.4599996	RP_neg
679	480.216	2.56703	-1.15258	up in rth3	480.2156@11.093001	RP_neg
680	192.03	2.21219	-1.15223	up in rth3	192.03@2.8320005	RP_neg
681	242.091	2.68319	-1.14907	up in rth3	242.0906@8.982001	RP_neg
682	241.106	3.27084	-1.14869	up in rth3	241.1064@6.306	RP_neg
683	762.179	2.01033	-1.14745	up in rth3	762.1795@7.7429986	RP_neg
684	202.132	1.83559	-1.14729	up in rth3	202.1318@6.777	RP_neg
685	236.116	3.50307	-1.14554	up in rth3	236.1162@9.760001	RP_neg
686	279.122	3.45842	-1.14346	up in rth3	279.1217@9.481001	RP_neg
687	351.178	2.60783	-1.1428	up in rth3	351.1784@12.26	RP_neg
688	281.115	2.53685	-1.14094	up in rth3	281.1148@8.302001	RP_neg
689	642.154	3.19586	-1.13981	up in rth3	642.1539@10.234	RP_neg
690	733.073	1.62355	-1.13887	up in rth3	733.073@7.4250007	RP_neg
691	307.153	3.50307	-1.13847	up in rth3	307.1528@10.744002	RP_neg
692	338.053	2.65837	-1.13809	up in rth3	338.053@8.830001	RP_neg
693	381.062	2.78968	-1.13655	up in rth3	381.0625@7.7519994	RP_neg
694	320.104	2.27092	-1.13502	up in rth3	320.1039@10.837998	RP_neg
695	287.112	3.3363	-1.13306	up in rth3	287.1117@6.302001	RP_neg
696	646.27	0.180931	-1.13285	not significant	646.27@13.097999	RP_neg
697	292.003	2.91937	-1.13164	up in rth3	292.0026@3.22	RP_neg
698	422.005	2.01606	-1.13157	up in rth3	422.0046@5.663001	RP_neg
699	508.071	1.87648	-1.13112	up in rth3	508.0709@2.8740003	RP_neg
700	588.164	3.50307	-1.12962	up in rth3	588.1643@7.7549996	RP_neg
701	139.063	1.57868	-1.12884	up in rth3	139.063@13.535003	RP_neg
702	321.169	2.41544	-1.12705	up in rth3	321.1691@12.307001	RP_neg
703	360.176	2.56257	-1.12603	up in rth3	360.176@7.8850017	RP_neg
704	300.125	2.99827	-1.1256	up in rth3	300.1251@11.101999	RP_neg
705	238.108	2.19037	-1.12401	up in rth3	238.1083@6.778	RP_neg
706	725.271	2.78995	-1.12348	up in rth3	725.2709@11.253999	RP_neg
707	302.138	3.5157	-1.12305	up in rth3	302.138@11.804999	RP_neg
708	358.22	3.50307	-1.12297	up in rth3	358.2203@12.589998	RP_neg
709	332.137	3.45842	-1.12288	up in rth3	332.1369@11.100999	RP_neg
710	260.014	2.86328	-1.12177	up in rth3	260.0145@5.569	RP_neg
711	244.07	3.50307	-1.12039	up in rth3	244.0696@4.655999	RP_neg
712	238.108	2.69529	-1.11826	up in rth3	238.1079@8.544	RP_neg
713	395.201	2.84315	-1.11799	up in rth3	395.2014@10.035002	RP_neg
714	257.137	3.42022	-1.11738	up in rth3	257.1375@6.563001	RP_neg
715	321.962	2.72148	-1.11568	up in rth3	321.9622@3.2400005	RP_neg
716	346.15	2.29628	-1.11218	up in rth3	346.1497@12.979997	RP_neg
717	202.132	1.85674	-1.11131	up in rth3	202.1317@8.541	RP_neg
718	245.138	1.46774	-1.11051	up in rth3	245.1377@5.1090007	RP_neg
719	307.065	3.4168	-1.10923	up in rth3	307.065@6.638	RP_neg
720	244.07	3.50307	-1.10706	up in rth3	244.0701@6.6459994	RP_neg
721	305.086	3.38091	-1.10531	up in rth3	305.0862@8.982001	RP_neg
722	184.001	1.46665	-1.10517	up in rth3	184.0008@6.721	RP_neg
723	404.911	3.01189	-1.10445	up in rth3	404.9114@6.6770015	RP_neg
724	356.083	3.27084	-1.10404	up in rth3	356.0834@8.988	RP_neg
725	474.199	3.20901	-1.10357	up in rth3	474.199@7.133001	RP_neg
726	242.019	1.90714	-1.10283	up in rth3	242.0193@2.2509997	RP_neg
727	333.188	2.19037	-1.10273	up in rth3	333.1883@8.459	RP_neg
728	238.107	2.32185	-1.10273	up in rth3	238.1074@7.057999	RP_neg
729	270.119	3.00789	-1.10206	up in rth3	270.1188@7.0500007	RP_neg
730	264.147	3.34104	-1.10184	up in rth3	264.1472@11.104998	RP_neg
731	479.238	2.10707	-1.10143	up in rth3	479.2382@12.051	RP_neg
732	345.19	2.43723	-1.1013	up in rth3	345.19@9.124	RP_neg
733	349.165	2.07119	-1.10043	up in rth3	349.1654@11.378999	RP_neg
734	330.223	1.97588	-1.09989	up in rth3	330.2228@6.206001	RP_neg
735	243.086	2.30146	-1.09978	up in rth3	243.0857@3.7610004	RP_neg
736	273.097	2.82915	-1.09894	up in rth3	273.0966@4.8559995	RP_neg
737	280.047	3.36653	-1.09875	up in rth3	280.0468@6.64	RP_neg
738	323.052	3.00789	-1.09862	up in rth3	323.052@5.4430003	RP_neg
739	315.216	2.36211	-1.09723	up in rth3	315.2156@12.630998	RP_neg
740	273.169	3.28067	-1.09565	up in rth3	273.1688@8.543	RP_neg
741	347.17	1.94359	-1.09543	up in rth3	347.1697@9.240999	RP_neg
742	345.226	0.589705	-1.08949	not significant	345.2261@10.733001	RP_neg
743	358.253	2.5857	-1.08922	up in rth3	358.2533@6.1600003	RP_neg
744	373.221	2.91937	-1.08797	up in rth3	373.221@10.891001	RP_neg
745	346.159	3.45469	-1.08738	up in rth3	346.159@12.349	RP_neg
746	374.106	2.23672	-1.08736	up in rth3	374.1063@2.191	RP_neg
747	273.169	2.91937	-1.08667	up in rth3	273.1687@8.229998	RP_neg
748	537.074	1.83319	-1.08565	up in rth3	537.0742@7.432999	RP_neg
749	345.19	2.42458	-1.08487	up in rth3	345.1897@12.149001	RP_neg
750	374.183	3.45469	-1.08389	up in rth3	374.1825@7.0920005	RP_neg
751	393.195	2.8814	-1.08242	up in rth3	393.1947@12.503999	RP_neg
752	317.194	2.58386	-1.08036	up in rth3	317.1944@12.061998	RP_neg
753	329.231	2.41094	-1.07938	up in rth3	329.231@11.820001	RP_neg
754	317.158	2.38669	-1.07881	up in rth3	317.1582@6.43	RP_neg
755	294.125	3.50307	-1.07855	up in rth3	294.1255@10.089998	RP_neg
756	566.054	1.63524	-1.07689	up in rth3	566.0543@3.9959996	RP_neg
757	378.093	2.18575	-1.07666	up in rth3	378.0932@2.6510005	RP_neg
758	303.18	2.79048	-1.07634	up in rth3	303.1805@9.405	RP_neg
759	361.148	2.98674	-1.07537	up in rth3	361.1483@6.080001	RP_neg
760	287.184	2.72308	-1.07265	up in rth3	287.1844@11.395998	RP_neg
761	259.153	3.23657	-1.07096	up in rth3	259.153@9.221	RP_neg
762	195.954	1.70314	-1.07086	up in rth3	195.954@2.2369998	RP_neg
763	246.122	3.50307	-1.07068	up in rth3	246.1217@9.267999	RP_neg
764	297.107	3.10679	-1.06819	up in rth3	297.1074@7.485	RP_neg
765	353.157	2.46547	-1.06342	up in rth3	353.1569@8.7160015	RP_neg
766	340.167	2.45568	-1.06014	up in rth3	340.1667@11.3359995	RP_neg
767	194.042	3.12901	-1.06009	up in rth3	194.0422@2.1760004	RP_neg
768	252.111	2.23928	-1.05971	up in rth3	252.1107@9.443	RP_neg
769	819.193	2.90798	-1.05958	up in rth3	819.1926@2.469	RP_neg
770	604.259	0.207182	-1.05851	not significant	604.2585@12.912999	RP_neg
771	259.153	3.28067	-1.0574	up in rth3	259.1532@6.480001	RP_neg
772	260.137	1.83304	-1.05684	up in rth3	260.137@11.509002	RP_neg
773	263.067	3.28067	-1.05314	up in rth3	263.0674@4.8569994	RP_neg
774	280.155	2.79888	-1.05209	up in rth3	280.1554@11.804999	RP_neg
775	337.175	2.6066	-1.05061	up in rth3	337.1754@9.407999	RP_neg
776	244.179	3.4168	-1.04844	up in rth3	244.1788@11.802001	RP_neg
777	358.221	3.13253	-1.04804	up in rth3	358.2205@13.048997	RP_neg
778	323.16	2.41094	-1.04774	up in rth3	323.1598@7.9479985	RP_neg
779	325.139	2.71942	-1.04742	up in rth3	325.1389@8.157999	RP_neg
780	361.184	2.53685	-1.04741	up in rth3	361.1843@8.403	RP_neg
781	208.024	2.34602	-1.04678	up in rth3	208.0242@3.2050002	RP_neg
782	664.153	3.50307	-1.04557	up in rth3	664.1534@7.7519994	RP_neg
783	317.16	2.71287	-1.04394	up in rth3	317.1601@8.859	RP_neg
784	373.221	2.57316	-1.04371	up in rth3	373.2215@10.471	RP_neg
785	218.127	3.42022	-1.0423	up in rth3	218.1267@8.246001	RP_neg
786	301.2	2.20509	-1.03867	up in rth3	301.1998@9.4089985	RP_neg
787	426.187	1.86356	-1.03576	up in rth3	426.1873@8.5390005	RP_neg
788	268.118	2.96297	-1.03481	up in rth3	268.1183@8.701998	RP_neg
789	359.204	2.54242	-1.03439	up in rth3	359.2044@10.419	RP_neg
790	312.169	2.40838	-1.03368	up in rth3	312.1686@11.802001	RP_neg
791	317.195	2.09178	-1.03365	up in rth3	317.1948@11.321	RP_neg
792	148.037	2.1193	-1.03195	up in rth3	148.0368@6.5220013	RP_neg
793	301.08	0.215672	-1.03042	not significant	301.0797@4.16	RP_neg
794	332.053	2.17986	-1.02987	up in rth3	332.0534@2.625	RP_neg
795	358.228	2.17282	-1.02643	up in rth3	358.2284@8.260001	RP_neg
796	375.164	2.50543	-1.02559	up in rth3	375.1639@8.175001	RP_neg
797	390.202	1.90084	-1.02545	up in rth3	390.2021@8.542	RP_neg
798	278.067	3.4168	-1.02356	up in rth3	278.0675@8.984	RP_neg
799	326.151	2.99913	-1.02255	up in rth3	326.1506@10.043	RP_neg
800	435.078	2.01809	-1.02151	up in rth3	435.078@7.505999	RP_neg
801	365.068	2.30469	-1.01718	up in rth3	365.0684@8.07	RP_neg
802	508.07	1.74449	-1.01405	up in rth3	508.0698@2.8740003	RP_neg
803	782.199	1.72008	-1.01392	up in rth3	782.1991@2.903	RP_neg
804	359.205	2.55176	-1.01316	up in rth3	359.2047@11.294999	RP_neg
805	609.092	1.36746	-1.0112	up in rth3	609.0923@7.4700007	RP_neg
806	303.075	2.68319	-1.00968	up in rth3	303.0746@8.072	RP_neg
807	293.931	1.16767	-1.00933	not significant	293.9308@2.2350001	RP_neg
808	236.053	2.79888	-1.00931	up in rth3	236.0529@6.322999	RP_neg
809	340.165	2.67531	-1.00738	up in rth3	340.1653@11.800002	RP_neg
810	294.061	3.1209	-1.00701	up in rth3	294.0613@8.195	RP_neg
811	335.084	2.72886	-1.00698	up in rth3	335.0844@8.076998	RP_neg
812	351.149	1.73145	-1.00638	up in rth3	351.1489@9.513	RP_neg
813	340.063	2.20239	-1.00362	up in rth3	340.0631@8.985	RP_neg
814	303.179	3.14569	-1.00143	up in rth3	303.1792@9.979002	RP_neg
815	365.197	2.6347	-1.00109	up in rth3	365.1975@12.099	RP_neg
816	260.137	3.06753	-1.00106	up in rth3	260.1374@8.917	RP_neg
817	277.085	2.90274	-0.999161	not significant	277.0847@6.314	RP_neg
818	314.14	2.69058	-0.998861	not significant	314.1402@12.352	RP_neg
819	354.059	1.40601	-0.998364	not significant	354.0592@13.033998	RP_neg
820	358.169	2.43723	-0.99667	not significant	358.1693@11.798998	RP_neg
821	287.195	2.71399	-0.992015	not significant	287.1949@4.029	RP_neg
822	250.098	3.13727	-0.991975	not significant	250.0977@6.487	RP_neg
823	319.152	2.36211	-0.991398	not significant	319.1524@11.435999	RP_neg
824	258.035	2.40506	-0.988606	not significant	258.0349@6.321999	RP_neg
825	435.077	1.59481	-0.987501	not significant	435.0766@5.792	RP_neg
826	230.163	1.76462	-0.986813	not significant	230.163@10.044999	RP_neg
827	343.247	2.99353	-0.986782	not significant	343.2467@13.330001	RP_neg
828	409.187	1.85174	-0.986702	not significant	409.1867@12.048002	RP_neg
829	116.011	2.4593	-0.986641	not significant	116.0109@3.2190008	RP_neg
830	262.135	3.20901	-0.986494	not significant	262.1348@9.655	RP_neg
831	333.174	2.4593	-0.986148	not significant	333.1741@11.395998	RP_neg
832	834.051	2.2171	-0.985662	not significant	834.0507@5.627999	RP_neg
833	389.177	3.00789	-0.985209	not significant	389.177@10.1589985	RP_neg
834	232.142	2.36704	-0.984891	not significant	232.1422@6.418999	RP_neg
835	455.984	2.36101	-0.984074	not significant	455.9836@3.2319996	RP_neg
836	313.103	3.28067	-0.983943	not significant	313.1025@8.074999	RP_neg
837	556.177	1.78223	-0.983314	not significant	556.1774@8.079001	RP_neg
838	188.116	1.73599	-0.981618	not significant	188.1159@7.055	RP_neg
839	302.103	2.35823	-0.980662	not significant	302.1028@9.862	RP_neg
840	267.097	3.27984	-0.979096	not significant	267.0971@8.078001	RP_neg
841	285.169	3.23359	-0.977778	not significant	285.1689@8.071	RP_neg
842	266.139	2.91937	-0.976679	not significant	266.1392@10.041999	RP_neg
843	301.2	2.09464	-0.976448	not significant	301.2001@13.240998	RP_neg
844	301.2	1.95448	-0.97608	not significant	301.2002@11.395998	RP_neg
845	280.155	2.84103	-0.974434	not significant	280.1553@11.335001	RP_neg
846	342.041	3.10679	-0.970814	not significant	342.0409@6.6409993	RP_neg
847	353.168	0.633456	-0.970282	not significant	353.168@8.068	RP_neg
848	134.021	2.22607	-0.969511	not significant	134.0214@3.2200003	RP_neg
849	324.036	2.5779	-0.967695	not significant	324.0364@7.056	RP_neg
850	262.135	3.2652	-0.965451	not significant	262.1349@10.854998	RP_neg
851	276.029	1.8349	-0.963475	not significant	276.0294@3.2119997	RP_neg
852	218.127	2.91937	-0.963084	not significant	218.1266@3.4360006	RP_neg
853	337.177	1.85134	-0.963074	not significant	337.1767@11.395998	RP_neg
854	375.164	2.12744	-0.961498	not significant	375.1643@8.633001	RP_neg
855	363.128	2.76574	-0.961424	not significant	363.1277@3.4799998	RP_neg
856	242.004	2.09372	-0.959606	not significant	242.0038@6.9270015	RP_neg
857	363.058	1.11242	-0.958635	not significant	363.058@8.523001	RP_neg
858	290.184	2.36101	-0.958376	not significant	290.1838@11.800002	RP_neg
859	479.09	1.4447	-0.956706	not significant	479.0898@7.724999	RP_neg
860	347.17	1.56838	-0.956283	not significant	347.1699@7.694	RP_neg
861	260.053	2.62106	-0.954841	not significant	260.0533@7.3340006	RP_neg
862	244.179	3.08619	-0.953453	not significant	244.1787@11.337998	RP_neg
863	303.143	2.67531	-0.95146	not significant	303.1432@7.650001	RP_neg
864	740.198	1.67127	-0.951035	not significant	740.1978@7.7409997	RP_neg
865	358.222	1.72626	-0.9503	not significant	358.2219@8.685999	RP_neg
866	406.036	2.02393	-0.948422	not significant	406.0362@5.648	RP_neg
867	324.041	1.71039	-0.946512	not significant	324.0406@4.9630003	RP_neg
868	339.152	2.37799	-0.946333	not significant	339.1518@8.528	RP_neg
869	628.278	2.83893	-0.945652	not significant	628.2781@7.7269998	RP_neg
870	351.145	1.94218	-0.944139	not significant	351.1447@9.367998	RP_neg
871	174.017	2.6052	-0.943912	not significant	174.0169@7.3340006	RP_neg
872	501.276	3.25026	-0.943228	not significant	501.2764@10.276	RP_neg
873	494.235	2.4999	-0.941652	not significant	494.2349@12.013	RP_neg
874	534.178	1.87296	-0.941463	not significant	534.1775@2.656	RP_neg
875	230.163	1.71039	-0.94115	not significant	230.1631@8.942	RP_neg
876	260.137	2.31776	-0.940037	not significant	260.1373@7.0780005	RP_neg
877	252.111	3.45469	-0.938462	not significant	252.1105@7.5120006	RP_neg
878	278.163	2.43723	-0.936102	not significant	278.163@12.979997	RP_neg
879	407.206	2.67531	-0.935598	not significant	407.2061@13.442998	RP_neg
880	303.145	2.25026	-0.933689	not significant	303.1449@6.4390006	RP_neg
881	298.115	2.12338	-0.932694	not significant	298.115@10.847999	RP_neg
882	359.205	2.30146	-0.932523	not significant	359.205@12.199998	RP_neg
883	312.168	2.06616	-0.931995	not significant	312.1675@11.3359995	RP_neg
884	381.01	1.88776	-0.931665	not significant	381.0105@4.9980006	RP_neg
885	609.093	1.28438	-0.929722	not significant	609.0929@7.2480006	RP_neg
886	360.162	2.10952	-0.928334	not significant	360.1619@6.3669996	RP_neg
887	361.08	1.95715	-0.927172	not significant	361.0799@7.974999	RP_neg
888	333.105	2.06349	-0.922626	not significant	333.1051@9.653	RP_neg
889	236.116	2.86044	-0.921623	not significant	236.1158@8.5910015	RP_neg
890	369.2	0.195653	-0.91601	not significant	369.2002@5.8820004	RP_neg
891	271.985	2.59981	-0.915178	not significant	271.985@7.3489995	RP_neg
892	279.122	2.68319	-0.912109	not significant	279.1221@7.1549993	RP_neg
893	246.121	2.64975	-0.911107	not significant	246.1212@4.513	RP_neg
894	409.182	2.56257	-0.910869	not significant	409.1816@8.688002	RP_neg
895	570.171	2.21155	-0.910356	not significant	570.1712@8.079001	RP_neg
896	476.137	1.59896	-0.910196	not significant	476.1374@3.162	RP_neg
897	266.126	3.19586	-0.90954	not significant	266.1261@7.765	RP_neg
898	202.132	1.39338	-0.906509	not significant	202.1317@7.0520015	RP_neg
899	353.168	2.54242	-0.906489	not significant	353.1675@8.489999	RP_neg
900	393.189	2.17405	-0.905965	not significant	393.1894@12.083001	RP_neg
901	287.184	2.04101	-0.904224	not significant	287.1842@8.18	RP_neg
902	301.2	2.52331	-0.90402	not significant	301.1999@9.764	RP_neg
903	192.027	1.48593	-0.900399	not significant	192.0274@5.6510005	RP_neg
904	359.207	2.96297	-0.900189	not significant	359.2066@9.913001	RP_neg
905	422.171	1.71039	-0.897857	not significant	422.1713@13.1640005	RP_neg
906	273.169	2.70093	-0.896954	not significant	273.1686@9.778	RP_neg
907	331.174	2.79048	-0.896372	not significant	331.1743@8.725999	RP_neg
908	828.037	2.04944	-0.896239	not significant	828.0368@5.6419992	RP_neg
909	317.159	2.69529	-0.896144	not significant	317.1587@7.6910014	RP_neg
910	375.163	2.67531	-0.895593	not significant	375.1634@8.984	RP_neg
911	832.308	1.78547	-0.894639	not significant	832.3078@7.752999	RP_neg
912	360.127	2.06971	-0.891381	not significant	360.1267@2.167	RP_neg
913	539.09	1.21293	-0.891263	not significant	539.0895@5.655999	RP_neg
914	331.175	2.23928	-0.890788	not significant	331.1749@8.395998	RP_neg
915	620.044	2.5779	-0.88818	not significant	620.0436@5.6309996	RP_neg
916	232.142	1.21293	-0.886853	not significant	232.1419@6.085999	RP_neg
917	218.126	2.41274	-0.883496	not significant	218.1261@5.8389997	RP_neg
918	289.163	2.6347	-0.881303	not significant	289.1632@9.338999	RP_neg
919	388.188	2.69529	-0.880809	not significant	388.1885@8.5339985	RP_neg
920	339.155	2.25673	-0.879808	not significant	339.1551@9.979002	RP_neg
921	408.019	2.10707	-0.875405	not significant	408.019@5.652	RP_neg
922	130.026	2.59981	-0.874053	not significant	130.0264@5.649001	RP_neg
923	294.158	1.46893	-0.873901	not significant	294.1576@10.835001	RP_neg
924	292.071	0.218304	-0.873406	not significant	292.0709@2.6480002	RP_neg
925	325.14	2.31776	-0.872934	not significant	325.1403@6.4059987	RP_neg
926	174.017	2.55362	-0.872767	not significant	174.0166@5.650001	RP_neg
927	248.126	2.6347	-0.87187	not significant	248.1256@8.604002	RP_neg
928	345.226	1.37247	-0.869804	not significant	345.2258@12.472	RP_neg
929	372.236	2.78968	-0.868589	not significant	372.2363@9.579001	RP_neg
930	315.215	1.98514	-0.86652	not significant	315.2148@10.36	RP_neg
931	219.111	1.1332	-0.865726	not significant	219.1107@9.657999	RP_neg
932	278.04	1.72322	-0.865431	not significant	278.0399@2.2180002	RP_neg
933	572.119	1.61448	-0.865308	not significant	572.1193@2.9589999	RP_neg
934	311.125	2.30645	-0.864652	not significant	311.1248@6.335999	RP_neg
935	102.032	2.28375	-0.861303	not significant	102.0316@4.382	RP_neg
936	278.163	2.25673	-0.8612	not significant	278.163@12.352	RP_neg
937	457.108	1.53155	-0.861076	not significant	457.1078@7.7310004	RP_neg
938	634.069	1.40731	-0.859669	not significant	634.0691@2.676	RP_neg
939	331.174	2.24435	-0.8595	not significant	331.1738@8.046999	RP_neg
940	301.2	2.23928	-0.859089	not significant	301.2002@11.929	RP_neg
941	463.069	0.55771	-0.857483	not significant	463.0687@10.6900015	RP_neg
942	287.185	2.28341	-0.857023	not significant	287.1845@7.9479985	RP_neg
943	262.135	3.23657	-0.856922	not significant	262.135@10.074999	RP_neg
944	278.094	2.2171	-0.855736	not significant	278.0938@6.061	RP_neg
945	363.177	2.19037	-0.855238	not significant	363.1771@10.826998	RP_neg
946	344.207	0.207366	-0.852674	not significant	344.2069@8.046999	RP_neg
947	255.087	2.24489	-0.852298	not significant	255.0872@9.662001	RP_neg
948	248.119	2.14122	-0.85136	not significant	248.1194@8.155	RP_neg
949	130.026	2.28643	-0.849351	not significant	130.0264@2.8160002	RP_neg
950	146.022	2.10885	-0.846209	not significant	146.0215@4.383	RP_neg
951	328.143	1.67609	-0.844198	not significant	328.1428@11.65	RP_neg
952	333.154	2.28375	-0.843913	not significant	333.1539@7.880999	RP_neg
953	216.041	1.22265	-0.839473	not significant	216.0405@2.2599998	RP_neg
954	514.12	2.1164	-0.838149	not significant	514.1203@2.6749995	RP_neg
955	317.158	2.2199	-0.838147	not significant	317.1577@10.113999	RP_neg
956	259.154	2.32103	-0.835352	not significant	259.1535@6.125	RP_neg
957	353.167	1.45271	-0.835274	not significant	353.1673@7.9759984	RP_neg
958	259.153	2.62106	-0.834656	not significant	259.1533@6.329	RP_neg
959	602.17	1.95825	-0.832717	not significant	602.1699@8.293	RP_neg
960	441.085	1.66338	-0.831019	not significant	441.0848@10.689001	RP_neg
961	440.085	1.48746	-0.831015	not significant	440.0848@2.9010005	RP_neg
962	549.217	3.29585	-0.830741	not significant	549.2174@7.764	RP_neg
963	259.153	2.59981	-0.830379	not significant	259.1532@8.489999	RP_neg
964	280.106	2.29628	-0.826922	not significant	280.1058@7.973	RP_neg
965	317.159	2.59295	-0.826377	not significant	317.1589@9.2160015	RP_neg
966	293.137	2.99097	-0.825965	not significant	293.137@7.7149987	RP_neg
967	345.189	2.19051	-0.821404	not significant	345.1889@8.669999	RP_neg
968	882.174	1.51904	-0.819487	not significant	882.1745@2.8989997	RP_neg
969	287.184	2.18575	-0.817264	not significant	287.1841@8.724999	RP_neg
970	287.195	2.62379	-0.815379	not significant	287.1949@5.9940004	RP_neg
971	576.193	2.6059	-0.811611	not significant	576.1928@8.985	RP_neg
972	303.178	2.1164	-0.810384	not significant	303.1775@8.543	RP_neg
973	310.116	2.79888	-0.809912	not significant	310.1165@7.847	RP_neg
974	378.146	0.214677	-0.80914	not significant	378.1457@11.106002	RP_neg
975	282.121	1.09317	-0.809043	not significant	282.1207@6.114999	RP_neg
976	359.207	2.46903	-0.802836	not significant	359.2065@9.324999	RP_neg
977	268.118	2.06444	-0.801538	not significant	268.1185@6.414001	RP_neg
978	338.061	1.39338	-0.800245	not significant	338.0609@2.2089999	RP_neg
979	555.293	0.223264	-0.799561	not significant	555.2928@11.783999	RP_neg
980	358.256	0.216465	-0.799477	not significant	358.256@9.742999	RP_neg
981	315.884	1.2475	-0.799246	not significant	315.8837@2.7379994	RP_neg
982	416.226	0.226087	-0.799107	not significant	416.2258@10.580001	RP_neg
983	468.106	1.45877	-0.794	not significant	468.106@9.7890005	RP_neg
984	423.172	1.2879	-0.793412	not significant	423.1717@9.602999	RP_neg
985	440.097	1.48991	-0.7922	not significant	440.0974@2.253	RP_neg
986	393.189	1.52809	-0.78953	not significant	393.1891@10.313002	RP_neg
987	287.184	2.58956	-0.787818	not significant	287.1843@11.692999	RP_neg
988	131.094	1.38763	-0.785176	not significant	131.0941@6.2559996	RP_neg
989	122.036	2.11696	-0.785047	not significant	122.0363@12.843999	RP_neg
990	266.139	1.89863	-0.784767	not significant	266.139@9.467001	RP_neg
991	292.018	1.4451	-0.781851	not significant	292.0182@2.2110002	RP_neg
992	614.027	1.97224	-0.781429	not significant	614.0271@5.6409993	RP_neg
993	333.153	2.36906	-0.780144	not significant	333.1528@6.329	RP_neg
994	428.069	0.73716	-0.780071	not significant	428.069@6.6719995	RP_neg
995	558.088	2.06349	-0.779781	not significant	558.0878@2.2180002	RP_neg
996	331.211	2.38616	-0.775885	not significant	331.2107@11.326998	RP_neg
997	309.999	1.27798	-0.773414	not significant	309.9993@3.178	RP_neg
998	289.164	1.75279	-0.769804	not significant	289.1642@6.412	RP_neg
999	436.159	1.04304	-0.767778	not significant	436.1586@8.746001	RP_neg
1000	259.19	2.06349	-0.767545	not significant	259.1896@4.9049997	RP_neg
1001	230.163	1.1379	-0.765636	not significant	230.1629@9.474	RP_neg
1002	296.119	2.28375	-0.762519	not significant	296.1192@11.278	RP_neg
1003	339.997	1.37352	-0.757774	not significant	339.9971@2.2509997	RP_neg
1004	287.185	1.63986	-0.757762	not significant	287.1849@8.497001	RP_neg
1005	287.196	2.72148	-0.755849	not significant	287.1958@4.4080005	RP_neg
1006	347.063	1.07198	-0.755648	not significant	347.0635@7.0920005	RP_neg
1007	309.132	2.17198	-0.755223	not significant	309.1322@6.1819997	RP_neg
1008	322.057	2.72886	-0.743833	not significant	322.0567@8.370001	RP_neg
1009	479.069	1.68977	-0.742269	not significant	479.0691@9.324999	RP_neg
1010	345.226	1.75021	-0.735784	not significant	345.2257@12.912002	RP_neg
1011	246.121	0.674447	-0.732322	not significant	246.1215@6.107	RP_neg
1012	629.999	1.58438	-0.725541	not significant	629.9994@5.644	RP_neg
1013	301.2	1.67315	-0.721461	not significant	301.2@12.755998	RP_neg
1014	323.156	1.77042	-0.717045	not significant	323.1555@9.607001	RP_neg
1015	296.101	0.231605	-0.716608	not significant	296.1009@8.020999	RP_neg
1016	391.039	0.236316	-0.712385	not significant	391.0393@4.9889994	RP_neg
1017	468.075	1.19584	-0.705003	not significant	468.0751@3.2890003	RP_neg
1018	192.064	1.09763	-0.704583	not significant	192.0635@2.6580005	RP_neg
1019	270.078	1.30963	-0.701805	not significant	270.0778@6.053001	RP_neg
1020	310.116	1.76978	-0.701653	not significant	310.1163@6.744001	RP_neg
1021	278.163	1.67609	-0.696385	not significant	278.1628@12.682001	RP_neg
1022	287.184	1.67855	-0.695909	not significant	287.1837@10.997	RP_neg
1023	222.1	1.56572	-0.693977	not significant	222.1001@8.763	RP_neg
1024	588.262	1.44577	-0.691954	not significant	588.2624@10.754999	RP_neg
1025	300.129	2.12744	-0.689389	not significant	300.1294@6.431	RP_neg
1026	331.21	1.28695	-0.688245	not significant	331.2098@9.374	RP_neg
1027	423.198	1.73398	-0.683616	not significant	423.1982@10.126	RP_neg
1028	301.199	1.80543	-0.67954	not significant	301.1993@11.107	RP_neg
1029	436.966	1.41775	-0.674219	not significant	436.9656@5.644	RP_neg
1030	602.141	1.43145	-0.668947	not significant	602.1415@2.2579997	RP_neg
1031	220.088	0.238601	-0.666672	not significant	220.0875@6.223	RP_neg
1032	261.067	2.24374	-0.664532	not significant	261.0674@8.544	RP_neg
1033	337.174	0.232508	-0.661729	not significant	337.1743@9.150001	RP_neg
1034	260.03	1.25908	-0.656064	not significant	260.0296@2.2449994	RP_neg
1035	268.106	1.39338	-0.655524	not significant	268.1056@5.806	RP_neg
1036	242.04	1.56564	-0.655362	not significant	242.0403@3.5120008	RP_neg
1037	341.055	1.13967	-0.640521	not significant	341.0553@3.7540004	RP_neg
1038	801.289	0.231605	-0.640403	not significant	801.2888@8.079001	RP_neg
1039	426.008	0.867619	-0.636756	not significant	426.0077@3.2000005	RP_neg
1040	317.173	1.08879	-0.631028	not significant	317.1732@12.681	RP_neg
1041	287.184	1.30546	-0.623234	not significant	287.1843@9.597	RP_neg
1042	329.231	0.976587	-0.619583	not significant	329.2314@12.275	RP_neg
1043	131.094	0.696378	-0.619349	not significant	131.0944@5.999	RP_neg
1044	392.043	0.24069	-0.617181	not significant	392.0428@5.653	RP_neg
1045	246.122	0.452244	-0.617126	not significant	246.1219@6.347	RP_neg
1046	280.142	1.43139	-0.609531	not significant	280.1422@8.552001	RP_neg
1047	322.057	1.40712	-0.609257	not significant	322.0573@7.8260016	RP_neg
1048	275.126	1.52764	-0.603803	not significant	275.1258@10.656999	RP_neg
1049	231.991	1.0824	-0.598655	not significant	231.9907@3.1979997	RP_neg
1050	252.111	0.674924	-0.597313	not significant	252.1107@6.765	RP_neg
1051	172.035	0.60718	-0.596653	not significant	172.0347@6.569	RP_neg
1052	181.074	1.24041	-0.58822	not significant	181.0737@6.3710003	RP_neg
1053	333.116	0.49916	-0.587044	not significant	333.1165@3.896	RP_neg
1054	657.142	0.46917	-0.585257	not significant	657.1422@2.361	RP_neg
1055	374.18	1.43449	-0.578102	not significant	374.1802@8.318	RP_neg
1056	244.179	1.23593	-0.575458	not significant	244.1787@10.748999	RP_neg
1057	331.174	1.03987	-0.570815	not significant	331.1739@10.080001	RP_neg
1058	391.87	0.342804	-0.569839	not significant	391.8704@2.722	RP_neg
1059	273.169	1.1294	-0.566179	not significant	273.1687@9.338999	RP_neg
1060	576.228	0.238109	-0.563736	not significant	576.2276@7.7320004	RP_neg
1061	304.058	0.954356	-0.560296	not significant	304.0579@7.7310004	RP_neg
1062	550.174	1.06369	-0.556508	not significant	550.1741@5.349999	RP_neg
1063	540.146	1.22265	-0.555493	not significant	540.1456@5.349999	RP_neg
1064	210.03	0.930191	-0.55357	not significant	210.03@3.5040004	RP_neg
1065	264.147	1.05914	-0.551309	not significant	264.1468@10.440001	RP_neg
1066	300.079	0.810271	-0.547421	not significant	300.0788@10.261001	RP_neg
1067	199.082	0.779228	-0.540563	not significant	199.082@6.254	RP_neg
1068	312.013	0.788444	-0.537863	not significant	312.0132@2.6340003	RP_neg
1069	311.984	1.22882	-0.535794	not significant	311.984@3.354	RP_neg
1070	377.178	0.246806	-0.534604	not significant	377.1783@6.3229995	RP_neg
1071	315.216	0.247701	-0.520471	not significant	315.2157@13.410003	RP_neg
1072	323.153	0.247701	-0.517676	not significant	323.1533@10.162001	RP_neg
1073	333.187	0.668156	-0.516595	not significant	333.187@8.0339985	RP_neg
1074	345.224	0.241643	-0.51497	not significant	345.2239@10.395999	RP_neg
1075	228.036	0.261173	-0.504104	not significant	228.0365@2.6569998	RP_neg
1076	334.067	0.861236	-0.502892	not significant	334.0669@2.2509997	RP_neg
1077	856.254	0.777728	-0.498967	not significant	856.2536@7.75	RP_neg
1078	618.161	1.04304	-0.494369	not significant	618.1613@6.023	RP_neg
1079	223.039	0.249104	-0.492566	not significant	223.0388@8.546999	RP_neg
1080	303.176	0.248221	-0.486075	not significant	303.176@6.6999993	RP_neg
1081	337.171	0.256393	-0.47803	not significant	337.1713@9.752999	RP_neg
1082	550.141	0.748279	-0.473199	not significant	550.1406@2.944	RP_neg
1083	165.079	0.557249	-0.466239	not significant	165.0788@8.543	RP_neg
1084	540.146	0.703697	-0.453025	not significant	540.1458@6.148	RP_neg
1085	160.073	0.392223	-0.447608	not significant	160.0729@12.938003	RP_neg
1086	551.172	0.626853	-0.446756	not significant	551.1723@7.746001	RP_neg
1087	568.104	0.674447	-0.446044	not significant	568.1038@6.6959996	RP_neg
1088	288.064	0.892814	-0.440666	not significant	288.0638@8.139	RP_neg
1089	303.158	1.00192	-0.434509	not significant	303.1582@11.365998	RP_neg
1090	540.146	0.699478	-0.417099	not significant	540.1456@6.024001	RP_neg
1091	330.133	0.25765	-0.415227	not significant	330.1327@10.8410015	RP_neg
1092	550.174	0.60718	-0.413706	not significant	550.1741@6.148	RP_neg
1093	174.053	0.443975	-0.410152	not significant	174.0527@3.5050008	RP_neg
1094	294.155	0.261173	-0.407663	not significant	294.1546@9.641	RP_neg
1095	397.088	0.514054	-0.406087	not significant	397.0878@7.757001	RP_neg
1096	504.169	0.551714	-0.401609	not significant	504.1692@6.144	RP_neg
1097	195.936	0.105374	-0.400251	not significant	195.9357@2.3530002	RP_neg
1098	550.174	0.727787	-0.399656	not significant	550.1745@6.024001	RP_neg
1099	290.184	0.256393	-0.387906	not significant	290.184@11.3359995	RP_neg
1100	331.07	0.631497	-0.382043	not significant	331.0702@6.5189996	RP_neg
1101	268.081	0.616912	-0.371834	not significant	268.081@7.7409997	RP_neg
1102	188.116	0.513544	-0.368684	not significant	188.1158@6.4210005	RP_neg
1103	834.263	0.551147	-0.364896	not significant	834.2631@7.749	RP_neg
1104	275.147	0.260888	-0.362293	not significant	275.147@7.931	RP_neg
1105	597.178	0.602686	-0.355106	not significant	597.1778@7.744001	RP_neg
1106	250.095	0.610816	-0.351632	not significant	250.0954@10.261001	RP_neg
1107	307.058	0.673163	-0.348724	not significant	307.0581@4.638	RP_neg
1108	195.935	0.135097	-0.323851	not significant	195.9353@2.7229998	RP_neg
1109	584.283	0.522452	-0.321209	not significant	584.2834@8.073999	RP_neg
1110	504.169	0.564495	-0.31385	not significant	504.1689@6.019	RP_neg
1111	143.058	0.549491	-0.313762	not significant	143.0578@6.4830008	RP_neg
1112	278.161	0.276595	-0.288003	not significant	278.1611@12.014001	RP_neg
1113	317.175	0.284181	-0.282186	not significant	317.1746@12.2160015	RP_neg
1114	603.05	0.268104	-0.247558	not significant	603.0496@2.958	RP_neg
1115	354.059	0.545306	-0.245949	not significant	354.0593@12.602998	RP_neg
1116	379.174	0.54256	-0.245421	not significant	379.1737@13.080001	RP_neg
1117	136.038	0.357935	-0.219414	not significant	136.0381@5.991	RP_neg
1118	278.1	0.545982	-0.205273	not significant	278.1004@6.7409997	RP_neg
1119	501.209	0.54256	-0.178093	not significant	501.2089@6.626	RP_neg
1120	112.026	0.241901	-0.163462	not significant	112.0264@4.409	RP_neg
1121	208.023	0.249414	-0.157963	not significant	208.0234@2.9640005	RP_neg
1122	275.148	0.557016	-0.143222	not significant	275.1479@6.3349996	RP_neg
1123	220.058	0.0253796	-0.117116	not significant	220.0584@3.5050008	RP_neg
1124	349.166	0.551714	-0.112921	not significant	349.1659@10.974999	RP_neg
1125	595.175	0.184742	-0.0790247	not significant	595.1746@13.311	RP_neg
1126	272.077	0.306281	-0.0747079	not significant	272.0771@10.261001	RP_neg
1127	696.195	0.0290351	-0.0658749	not significant	696.1954@5.636001	RP_neg
1128	638.189	0.274343	-0.0621984	not significant	638.1892@3.2719996	RP_neg
1129	372.115	0.554807	-0.0585156	not significant	372.1153@8.949999	RP_neg
1130	331.21	0.55771	-0.0326693	not significant	331.2101@10.303	RP_neg
1131	130.063	0.0958511	-0.030766	not significant	130.0626@13.842	RP_neg
1132	372.235	0.55771	-0.0188801	not significant	372.2354@13.508001	RP_neg
1133	421.022	0.566216	-0.0130324	not significant	421.0217@4.986	RP_neg
1134	391.996	0.0656283	-0.0114878	not significant	391.9961@6.9270015	RP_neg
1135	459.234	0.566688	-0.00356037	not significant	459.2338@10.705001	RP_neg
1136	348.116	0.263188	-0.00120913	not significant	348.1165@6.6129994	RP_neg
1137	138.032	0.314332	0.0208891	not significant	138.0316@12.084	RP_neg
1138	130.062	0.172139	0.03135	not significant	130.0625@13.177001	RP_neg
1139	594.199	0.0967032	0.0408304	not significant	594.1988@4.015	RP_neg
1140	191.061	0.318732	0.0448304	not significant	191.0613@11.097	RP_neg
1141	287.183	0.564495	0.0531207	not significant	287.1832@10.095	RP_neg
1142	585.153	0.0821832	0.0743622	not significant	585.1529@13.309001	RP_neg
1143	712.225	0.219342	0.2027	not significant	712.2254@4.8349996	RP_neg
1144	274.126	0.930191	0.253925	not significant	274.1263@2.1520002	RP_neg
1145	360.082	0.604017	0.258404	not significant	360.0824@2.302	RP_neg
1146	373.221	0.93229	0.319846	not significant	373.2209@13.786001	RP_neg
1147	116.047	0.615516	0.345845	not significant	116.0469@9.100999	RP_neg
1148	174.017	0.207491	0.49525	not significant	174.0169@6.9270015	RP_neg
1149	104.047	0.633456	0.503788	not significant	104.0474@6.5680003	RP_neg
1150	384.132	0.94979	0.525575	not significant	384.1325@6.365	RP_neg
1151	594.16	0.96689	0.541176	not significant	594.1598@13.154001	RP_neg
1152	280.032	0.478364	0.570327	not significant	280.0324@2.278	RP_neg
1153	602.129	0.321886	0.695922	not significant	602.1289@3.271	RP_neg
1154	422.177	0.96749	0.702276	not significant	422.1766@6.3359995	RP_neg
1155	272.024	0.987137	0.703078	not significant	272.0237@3.508	RP_neg
1156	230.077	0.731378	0.71933	not significant	230.0768@6.5709996	RP_neg
1157	321.073	0.992743	0.821734	not significant	321.073@6.0880003	RP_neg
1158	504.208	1.62599	1.03976	up in WT	504.2079@11.123	RP_neg
1159	740.029	0.675812	1.36854	not significant	740.029@6.921	RP_neg
1160	359.206	1.68307	1.37936	up in WT	359.2059@13.69	RP_neg
1161	371.998	0.795378	1.56476	not significant	371.9978@6.918999	RP_neg
1162	232.054	1.74652	1.90355	up in WT	232.054@6.5709996	RP_neg
1163	755.994	1.71039	14.4761	up in WT	755.994@6.931	RP_neg
1164	575.97	1.71604	14.6364	up in WT	575.9698@6.9189997	RP_neg
1165	326.023	1.73788	15.0019	up in WT	326.0226@6.9249997	RP_neg
1166	347.062	1.3954	-2.27402	up in rth3	347.0624@6.7740016	RP_pos
1167	329.052	1.01987	-2.17757	not significant	329.0521@7.081001	RP_pos
1168	305.041	0.907104	-1.98314	not significant	305.0414@3.3810003	RP_pos
1169	207.052	3.09474	-1.77895	up in rth3	207.0523@12.708001	RP_pos
1170	225.063	3.08938	-1.75981	up in rth3	225.0631@12.707	RP_pos
1171	349.195	0.88161	-1.75002	not significant	349.1954@11.720999	RP_pos
1172	294.158	2.75895	-1.70399	up in rth3	294.1575@8.846	RP_pos
1173	254.09	3.27003	-1.61364	up in rth3	254.0903@3.127	RP_pos
1174	367.222	3.45469	-1.60493	up in rth3	367.2218@8.778	RP_pos
1175	366.081	2.8986	-1.57678	up in rth3	366.081@2.933	RP_pos
1176	179.077	0.090727	-1.56608	not significant	179.0765@2.2169998	RP_pos
1177	438.138	3.07935	-1.54795	up in rth3	438.1377@2.6440005	RP_pos
1178	386.26	2.83923	-1.54667	up in rth3	386.2601@9.874	RP_pos
1179	400.276	3.44855	-1.519	up in rth3	400.2755@10.53	RP_pos
1180	280.141	2.98213	-1.49705	up in rth3	280.1409@8.597	RP_pos
1181	562.155	3.07935	-1.49213	up in rth3	562.1548@2.1380002	RP_pos
1182	364.099	2.99525	-1.48247	up in rth3	364.0987@2.9249995	RP_pos
1183	264.072	2.08783	-1.45808	up in rth3	264.0721@8.968001	RP_pos
1184	320.954	2.64035	-1.45731	up in rth3	320.9544@3.208	RP_pos
1185	706.214	2.98885	-1.44413	up in rth3	706.2137@2.9249995	RP_pos
1186	372.236	3.45469	-1.44377	up in rth3	372.2364@12.766001	RP_pos
1187	358.231	3.23657	-1.43865	up in rth3	358.2308@6.664001	RP_pos
1188	315.214	2.57333	-1.4349	up in rth3	315.2144@10.385001	RP_pos
1189	218.126	2.19145	-1.41048	up in rth3	218.1265@8.295999	RP_pos
1190	315.215	3.45469	-1.4086	up in rth3	315.2152@13.189	RP_pos
1191	279.121	3.17849	-1.40719	up in rth3	279.1211@6.616999	RP_pos
1192	556.174	2.27893	-1.40432	up in rth3	556.1744@8.063002	RP_pos
1193	392.206	3.08938	-1.40309	up in rth3	392.2057@11.830001	RP_pos
1194	400.277	3.35164	-1.40206	up in rth3	400.2773@10.070001	RP_pos
1195	246.118	0.771941	-1.39425	not significant	246.1176@6.1350007	RP_pos
1196	578.131	3.09151	-1.39361	up in rth3	578.1313@2.143	RP_pos
1197	191.043	1.96505	-1.37737	up in rth3	191.0426@7.366999	RP_pos
1198	306.158	2.98885	-1.37473	up in rth3	306.1577@8.873	RP_pos
1199	386.261	3.45469	-1.36778	up in rth3	386.2606@8.747001	RP_pos
1200	242.091	2.11323	-1.36512	up in rth3	242.0914@8.971	RP_pos
1201	389.183	2.86044	-1.36105	up in rth3	389.1832@8.217001	RP_pos
1202	222.099	3.41229	-1.35819	up in rth3	222.0986@9.71	RP_pos
1203	202.13	2.18689	-1.35583	up in rth3	202.1299@8.589998	RP_pos
1204	162.053	2.82304	-1.3434	up in rth3	162.053@2.9280002	RP_pos
1205	292.001	2.61618	-1.34309	up in rth3	292.0009@3.2439997	RP_pos
1206	329.231	3.45469	-1.34307	up in rth3	329.2313@12.602	RP_pos
1207	280.106	3.45469	-1.34233	up in rth3	280.1062@10.447999	RP_pos
1208	345.191	2.64035	-1.33831	up in rth3	345.1907@9.141999	RP_pos
1209	299.184	2.99525	-1.33555	up in rth3	299.1844@10.8410015	RP_pos
1210	722.18	2.95624	-1.33551	up in rth3	722.1798@2.933	RP_pos
1211	179.123	3.24109	-1.32867	up in rth3	179.1231@8.463999	RP_pos
1212	297.104	2.99525	-1.32791	up in rth3	297.104@6.400001	RP_pos
1213	245.138	2.35684	-1.32376	up in rth3	245.1383@8.359	RP_pos
1214	301.199	2.22812	-1.32298	up in rth3	301.1987@9.440001	RP_pos
1215	330.19	3.21681	-1.31909	up in rth3	330.1899@7.4700007	RP_pos
1216	331.175	2.83923	-1.31823	up in rth3	331.1745@8.43	RP_pos
1217	252.11	3.45469	-1.31713	up in rth3	252.1104@9.485	RP_pos
1218	151.05	3.41341	-1.31501	up in rth3	151.0504@7.744001	RP_pos
1219	301.199	2.13342	-1.30993	up in rth3	301.1988@9.793	RP_pos
1220	294.125	3.38616	-1.30988	up in rth3	294.1246@10.122001	RP_pos
1221	373.221	3.31785	-1.3065	up in rth3	373.2214@13.033998	RP_pos
1222	301.2	2.6704	-1.30467	up in rth3	301.1998@13.2960005	RP_pos
1223	266.126	3.41341	-1.2987	up in rth3	266.1264@9.905999	RP_pos
1224	315.215	3.41341	-1.29618	up in rth3	315.2151@12.668	RP_pos
1225	259.191	3.12321	-1.29606	up in rth3	259.1912@3.0380003	RP_pos
1226	303.176	3.09745	-1.29404	up in rth3	303.1764@8.139	RP_pos
1227	283.093	3.45469	-1.29227	up in rth3	283.0932@7.747001	RP_pos
1228	318.144	2.83565	-1.28813	up in rth3	318.1443@10.138	RP_pos
1229	301.198	2.04774	-1.28508	up in rth3	301.1982@9.178	RP_pos
1230	236.115	3.2815	-1.28447	up in rth3	236.1152@9.800001	RP_pos
1231	317.19	3.14448	-1.27472	up in rth3	317.1896@8.001	RP_pos
1232	312.147	2.82045	-1.27416	up in rth3	312.1474@13.4140005	RP_pos
1233	358.22	3.45469	-1.26997	up in rth3	358.2204@12.62	RP_pos
1234	416.229	2.99525	-1.26599	up in rth3	416.2289@10.587999	RP_pos
1235	373.221	3.45469	-1.26084	up in rth3	373.2209@12.502	RP_pos
1236	289.162	2.70708	-1.25726	up in rth3	289.1618@8.671999	RP_pos
1237	243.085	3.14448	-1.25672	up in rth3	243.0851@3.8320005	RP_pos
1238	296.12	3.41341	-1.25252	up in rth3	296.1195@12.026	RP_pos
1239	299.194	2.40285	-1.24672	up in rth3	299.194@11.419001	RP_pos
1240	278.163	3.41567	-1.24574	up in rth3	278.1632@13.026	RP_pos
1241	111.043	3.098	-1.2453	up in rth3	111.0428@3.827	RP_pos
1242	281.111	3.098	-1.24187	up in rth3	281.1113@5.842	RP_pos
1243	303.178	3.07935	-1.23763	up in rth3	303.1785@10.014001	RP_pos
1244	264.147	3.05552	-1.22888	up in rth3	264.147@11.135	RP_pos
1245	365.181	3.098	-1.22867	up in rth3	365.1814@10.845999	RP_pos
1246	361.183	2.44454	-1.22864	up in rth3	361.183@8.431	RP_pos
1247	273.169	3.07935	-1.22859	up in rth3	273.1689@8.265	RP_pos
1248	389.182	3.23657	-1.22191	up in rth3	389.1815@10.189001	RP_pos
1249	241.105	3.07935	-1.22184	up in rth3	241.1053@6.3260007	RP_pos
1250	347.169	3.1463	-1.21788	up in rth3	347.1694@8.048998	RP_pos
1251	289.163	3.14691	-1.21403	up in rth3	289.163@8.490999	RP_pos
1252	390.205	2.89279	-1.21333	up in rth3	390.2046@8.561998	RP_pos
1253	359.205	3.45469	-1.20635	up in rth3	359.2052@10.433	RP_pos
1254	257.102	3.24109	-1.20424	up in rth3	257.1018@5.9049993	RP_pos
1255	135.054	2.91507	-1.2003	up in rth3	135.0539@7.459	RP_pos
1256	373.221	3.10568	-1.19274	up in rth3	373.2205@10.912002	RP_pos
1257	246.121	3.17849	-1.19071	up in rth3	246.1215@9.293	RP_pos
1258	255.074	2.78463	-1.18773	up in rth3	255.074@4.1969995	RP_pos
1259	375.165	2.89279	-1.18579	up in rth3	375.1651@8.198999	RP_pos
1260	345.19	3.03858	-1.18517	up in rth3	345.1903@7.7340007	RP_pos
1261	331.21	2.99525	-1.17897	up in rth3	331.2101@13.205001	RP_pos
1262	135.055	2.73518	-1.17647	up in rth3	135.0546@7.3020015	RP_pos
1263	244.179	3.17849	-1.17527	up in rth3	244.1793@11.839998	RP_pos
1264	321.18	3.10846	-1.1737	up in rth3	321.1801@7.287001	RP_pos
1265	402.221	2.9784	-1.1709	up in rth3	402.2206@6.44	RP_pos
1266	273.167	3.1463	-1.17078	up in rth3	273.167@8.57	RP_pos
1267	774.17	1.45913	-1.17032	up in rth3	774.1701@2.1380002	RP_pos
1268	278.163	3.31785	-1.17002	up in rth3	278.1625@12.386001	RP_pos
1269	251.102	3.02	-1.1681	up in rth3	251.1018@7.4520016	RP_pos
1270	267.098	2.78463	-1.16501	up in rth3	267.0979@7.304999	RP_pos
1271	301.2	1.86056	-1.16031	up in rth3	301.1996@12.798998	RP_pos
1272	126.042	2.83298	-1.15964	up in rth3	126.0421@8.97	RP_pos
1273	227.091	2.73874	-1.15956	up in rth3	227.0906@4.979001	RP_pos
1274	345.19	2.64035	-1.15901	up in rth3	345.1905@12.162002	RP_pos
1275	361.179	2.75154	-1.15821	up in rth3	361.1787@8.156999	RP_pos
1276	248.12	1.65092	-1.15775	up in rth3	248.1197@8.192	RP_pos
1277	287.185	3.17849	-1.15763	up in rth3	287.1852@7.9759984	RP_pos
1278	364.094	2.6704	-1.15614	up in rth3	364.0943@2.222	RP_pos
1279	317.158	3.098	-1.15107	up in rth3	317.1575@6.4690013	RP_pos
1280	262.134	3.07935	-1.15105	up in rth3	262.1341@10.886999	RP_pos
1281	289.163	2.95624	-1.15026	up in rth3	289.1625@6.458	RP_pos
1282	151.049	2.89279	-1.14746	up in rth3	151.0495@8.074999	RP_pos
1283	317.187	3.07058	-1.14739	up in rth3	317.187@8.505999	RP_pos
1284	111.043	2.92885	-1.14535	up in rth3	111.0433@4.9749994	RP_pos
1285	259.154	3.02503	-1.14496	up in rth3	259.1535@6.516999	RP_pos
1286	375.164	3	-1.14181	up in rth3	375.1637@8.636001	RP_pos
1287	375.165	2.60502	-1.14041	up in rth3	375.1653@8.992998	RP_pos
1288	262.133	3.07935	-1.13582	up in rth3	262.1328@9.684999	RP_pos
1289	317.183	2.50418	-1.13475	up in rth3	317.1827@8.101999	RP_pos
1290	267.097	2.87943	-1.13179	up in rth3	267.0968@8.074999	RP_pos
1291	285.168	2.92885	-1.12674	up in rth3	285.1682@8.096	RP_pos
1292	289.164	2.9784	-1.11861	up in rth3	289.1639@8.198999	RP_pos
1293	373.222	3.17849	-1.11773	up in rth3	373.2218@10.490999	RP_pos
1294	345.226	3.1463	-1.11402	up in rth3	345.2262@12.502	RP_pos
1295	287.185	3.05651	-1.10877	up in rth3	287.1846@11.439001	RP_pos
1296	433.179	2.43098	-1.10591	up in rth3	433.1792@2.646	RP_pos
1297	293.175	2.91507	-1.10422	up in rth3	293.175@6.8659997	RP_pos
1298	375.164	3.07935	-1.10178	up in rth3	375.1643@6.664001	RP_pos
1299	317.159	2.89279	-1.10033	up in rth3	317.1594@9.224999	RP_pos
1300	231.122	3.45469	-1.09727	up in rth3	231.1217@3.2669995	RP_pos
1301	257.137	2.98885	-1.09507	up in rth3	257.1373@6.5899997	RP_pos
1302	360.167	2.96981	-1.08775	up in rth3	360.1671@6.9879994	RP_pos
1303	260.137	2.89076	-1.08714	up in rth3	260.1371@8.956	RP_pos
1304	289.163	2.95624	-1.08471	up in rth3	289.1634@6.608001	RP_pos
1305	359.206	3.098	-1.08433	up in rth3	359.206@9.350999	RP_pos
1306	331.173	3.07935	-1.07917	up in rth3	331.1734@8.074999	RP_pos
1307	218.125	1.93828	-1.07848	up in rth3	218.1246@5.6470003	RP_pos
1308	363.058	2.31506	-1.07404	up in rth3	363.0575@7.3909993	RP_pos
1309	388.201	2.98338	-1.06984	up in rth3	388.2006@7.380999	RP_pos
1310	188.115	2.89279	-1.06218	up in rth3	188.1153@8.717001	RP_pos
1311	317.159	2.9914	-1.05857	up in rth3	317.1591@7.371001	RP_pos
1312	359.205	2.83387	-1.05529	up in rth3	359.2051@8.963999	RP_pos
1313	342.189	2.72377	-1.05322	up in rth3	342.189@9.028	RP_pos
1314	257.101	2.6704	-1.04273	up in rth3	257.101@2.1819997	RP_pos
1315	317.159	2.99525	-1.04193	up in rth3	317.1589@6.7659993	RP_pos
1316	331.174	2.88472	-1.04053	up in rth3	331.1737@8.753999	RP_pos
1317	359.206	2.89279	-1.03863	up in rth3	359.2061@9.938002	RP_pos
1318	347.169	2.99525	-1.038	up in rth3	347.1691@6.5889993	RP_pos
1319	208.118	2.99525	-1.03744	up in rth3	208.1183@6.650001	RP_pos
1320	303.176	2.73447	-1.03461	up in rth3	303.1763@8.573999	RP_pos
1321	346.183	2.48665	-1.03409	up in rth3	346.1833@7.3870006	RP_pos
1322	546.226	2.6704	-1.03139	up in rth3	546.2261@2.97	RP_pos
1323	317.195	2.47379	-1.03063	up in rth3	317.1945@11.357	RP_pos
1324	345.225	3.14691	-1.02965	up in rth3	345.225@10.752	RP_pos
1325	359.205	2.16437	-1.02869	up in rth3	359.2046@11.317999	RP_pos
1326	246.119	2.59808	-1.02823	up in rth3	246.1195@6.372001	RP_pos
1327	131.091	0.748566	-1.02791	not significant	131.091@6.0299993	RP_pos
1328	328.142	2.81787	-1.02697	up in rth3	328.1418@11.682001	RP_pos
1329	386.256	2.7716	-1.02377	up in rth3	386.2563@7.002999	RP_pos
1330	273.168	2.71422	-1.02136	up in rth3	273.1682@9.808	RP_pos
1331	188.116	2.50864	-1.02079	up in rth3	188.1159@4.251	RP_pos
1332	373.195	3.02182	-1.02058	up in rth3	373.1948@7.3870006	RP_pos
1333	232.106	2.67634	-1.01728	up in rth3	232.106@3.4749997	RP_pos
1334	278.163	2.96257	-1.01579	up in rth3	278.1633@12.722999	RP_pos
1335	244.178	3.02182	-1.01383	up in rth3	244.178@11.370001	RP_pos
1336	112.028	2.28133	-1.01121	up in rth3	112.0277@6.6409993	RP_pos
1337	287.191	3.09151	-1.0103	up in rth3	287.1911@6.067001	RP_pos
1338	331.174	2.40285	-1.00634	up in rth3	331.174@7.3389993	RP_pos
1339	266.127	2.6457	-1.0046	up in rth3	266.1271@7.793999	RP_pos
1340	268.153	1.45862	-1.00381	up in rth3	268.1529@4.802001	RP_pos
1341	343.246	3.02826	-0.998232	not significant	343.2461@13.398	RP_pos
1342	294.156	1.75995	-0.997427	not significant	294.1561@9.667	RP_pos
1343	386.264	2.53195	-0.994641	not significant	386.2636@6.625	RP_pos
1344	408.011	1.63926	-0.994519	not significant	408.0107@5.654	RP_pos
1345	232.14	2.54837	-0.990812	not significant	232.1403@6.459	RP_pos
1346	126.032	2.25626	-0.987907	not significant	126.032@2.93	RP_pos
1347	246.122	2.86044	-0.986947	not significant	246.1216@4.5950003	RP_pos
1348	259.151	2.51117	-0.984243	not significant	259.1509@6.168999	RP_pos
1349	382.105	1.41327	-0.983307	not significant	382.1054@2.1469998	RP_pos
1350	358.244	2.41646	-0.980923	not significant	358.244@6.1930003	RP_pos
1351	359.205	2.98885	-0.979635	not significant	359.2048@12.229998	RP_pos
1352	232.137	2.6704	-0.978142	not significant	232.1368@6.1190004	RP_pos
1353	230.163	2.98885	-0.968554	not significant	230.1628@10.079001	RP_pos
1354	259.151	2.82304	-0.966998	not significant	259.1509@6.36	RP_pos
1355	742.215	1.63812	-0.964541	not significant	742.2147@2.136	RP_pos
1356	259.151	2.57333	-0.964469	not significant	259.1511@8.527	RP_pos
1357	244.07	2.98885	-0.964264	not significant	244.0702@6.6409993	RP_pos
1358	331.175	2.45494	-0.961249	not significant	331.1745@10.113	RP_pos
1359	218.126	2.61083	-0.961201	not significant	218.1256@5.886001	RP_pos
1360	275.148	2.08783	-0.958418	not significant	275.1477@7.371001	RP_pos
1361	236.115	2.75548	-0.955567	not significant	236.1147@8.632002	RP_pos
1362	262.134	2.99525	-0.953635	not significant	262.1343@10.101999	RP_pos
1363	315.215	2.40583	-0.949074	not significant	315.2152@13.477998	RP_pos
1364	441.085	2.64995	-0.941728	not significant	441.0848@10.628999	RP_pos
1365	345.189	2.25626	-0.939773	not significant	345.1887@8.697	RP_pos
1366	287.184	2.35684	-0.932805	not significant	287.1843@8.205001	RP_pos
1367	345.226	3.23657	-0.92451	not significant	345.2265@12.955001	RP_pos
1368	323.05	2.44879	-0.919954	not significant	323.0505@5.0330005	RP_pos
1369	260.138	2.47108	-0.918045	not significant	260.1379@7.112	RP_pos
1370	614.025	1.89133	-0.906622	not significant	614.025@5.663001	RP_pos
1371	214.007	1.63812	-0.903171	not significant	214.0069@5.654	RP_pos
1372	216.147	3.08938	-0.901043	not significant	216.1467@7.4110007	RP_pos
1373	293.137	2.36371	-0.895203	not significant	293.137@7.751	RP_pos
1374	135.064	1.5719	-0.887479	not significant	135.0641@6.3919992	RP_pos
1375	230.162	2.83298	-0.88533	not significant	230.1621@9.508001	RP_pos
1376	218.126	2.31506	-0.881703	not significant	218.1259@3.4749997	RP_pos
1377	393.192	3.12321	-0.879747	not significant	393.1918@10.335	RP_pos
1378	321.176	2.45494	-0.879393	not significant	321.1759@6.4239993	RP_pos
1379	287.196	2.59894	-0.877265	not significant	287.1964@4.5530005	RP_pos
1380	117.078	1.4922	-0.87207	not significant	117.0783@3.195	RP_pos
1381	186.12	2.59894	-0.867429	not significant	186.1202@5.793999	RP_pos
1382	294.157	1.89133	-0.867175	not significant	294.1574@10.867998	RP_pos
1383	459.236	1.56109	-0.843256	not significant	459.2361@10.705001	RP_pos
1384	437.971	1.13668	-0.842889	not significant	437.9707@5.654	RP_pos
1385	188.116	1.62532	-0.84118	not significant	188.1157@7.3540015	RP_pos
1386	245.137	2.13371	-0.839078	not significant	245.1372@3.5250003	RP_pos
1387	359.144	1.33481	-0.835208	not significant	359.144@2.6209998	RP_pos
1388	204.111	2.70708	-0.834408	not significant	204.111@2.9869998	RP_pos
1389	174.1	1.59989	-0.829027	not significant	174.1@4.719001	RP_pos
1390	435.077	1.99697	-0.827465	not significant	435.0766@6.863999	RP_pos
1391	188.117	1.96309	-0.816692	not significant	188.1165@7.0889993	RP_pos
1392	392.201	0.19843	-0.80409	not significant	392.2014@12.742999	RP_pos
1393	202.132	2.99525	-0.801549	not significant	202.1323@7.0899997	RP_pos
1394	192.025	1.2925	-0.793176	not significant	192.0247@5.653	RP_pos
1395	230.163	2.82304	-0.786029	not significant	230.1626@8.984	RP_pos
1396	245.138	2.52476	-0.78276	not significant	245.1377@5.1920004	RP_pos
1397	174.014	1.20356	-0.779169	not significant	174.014@5.654	RP_pos
1398	329.231	1.82845	-0.774139	not significant	329.2305@12.319	RP_pos
1399	181.071	1.15366	-0.735061	not significant	181.0713@6.385001	RP_pos
1400	162.05	1.20028	-0.713299	not significant	162.0504@2.236	RP_pos
1401	119.072	1.32294	-0.712207	not significant	119.0715@8.548998	RP_pos
1402	317.175	0.871594	-0.699055	not significant	317.1753@12.259002	RP_pos
1403	264.146	1.30154	-0.687988	not significant	264.1461@10.4660015	RP_pos
1404	260.136	1.87769	-0.666518	not significant	260.1356@6.857	RP_pos
1405	202.131	1.64797	-0.666468	not significant	202.131@6.807999	RP_pos
1406	165.077	1.20869	-0.660271	not significant	165.0774@8.554	RP_pos
1407	758.192	0.87655	-0.639911	not significant	758.1917@2.1380002	RP_pos
1408	177.126	0.666075	-0.614543	not significant	177.1265@9.455001	RP_pos
1409	209.052	0.531591	-0.58847	not significant	209.0515@5.653	RP_pos
1410	192.064	1.43269	-0.576864	not significant	192.0639@2.6550002	RP_pos
1411	144.039	0.773684	-0.569933	not significant	144.0394@2.2250001	RP_pos
1412	149.051	0.770684	-0.560094	not significant	149.0508@4.029	RP_pos
1413	228.146	0.907104	-0.520143	not significant	228.1461@9.169	RP_pos
1414	126.029	0.452766	-0.433515	not significant	126.029@2.2239995	RP_pos
1415	204.089	0.658393	-0.398485	not significant	204.0893@10.273001	RP_pos
1416	152.033	0.761575	-0.390154	not significant	152.0329@6.5950007	RP_pos
1417	268.08	0.62051	-0.387622	not significant	268.0801@7.7310004	RP_pos
1418	260.029	0.327596	-0.355348	not significant	260.0292@2.201	RP_pos
1419	181.071	0.994592	-0.348941	not significant	181.0705@6.385001	RP_pos
1420	372.235	0.474809	-0.34154	not significant	372.2354@12.29	RP_pos
1421	146.019	0.484917	-0.328556	not significant	146.0195@5.650001	RP_pos
1422	187.063	0.800242	-0.276759	not significant	187.0628@10.278	RP_pos
1423	551.172	0.569543	-0.268982	not significant	551.1721@7.7379994	RP_pos
1424	341.13	0.307413	-0.234015	not significant	341.1301@2.257	RP_pos
1425	508.14	0.311245	-0.183252	not significant	508.14@2.247	RP_pos
1426	571.15	0.294539	-0.169091	not significant	571.1505@13.281999	RP_pos
1427	484.19	0.504343	-0.164485	not significant	484.1901@2.2630002	RP_pos
1428	136.037	0.180787	-0.141701	not significant	136.0374@6.004	RP_pos
1429	422.081	0.19843	0.042385	not significant	422.0806@2.2309995	RP_pos
1430	222.1	1.24048	0.616303	not significant	222.1003@8.788001	RP_pos
1431	432.127	0.916895	0.7515	not significant	432.1267@2.2719998	RP_pos
1432	100.016	5.53258	24.8252	up in WT	C4 H4 O3	FT_neg
1433	102.032	8.52047	-26.7028	up in rth3	C4 H6 O3	FT_neg
1434	112.016	1.78862	-0.843427	not significant	C5 H4 O3	FT_neg
1435	112.027	7.62539	-25.3618	up in rth3	C4 H4 N2 O2	FT_neg
1436	113.995	6.85327	-25.8347	up in rth3	C4 H2 O4	FT_neg
1437	114.032	0.788622	-0.485794	not significant	C5 H6 O3	FT_neg
1438	118.027	7.11089	25.2301	up in WT	C4 H6 O4	FT_neg
1439	120.042	0.966545	-0.53105	not significant	C4 H8 O4	FT_neg
1440	120.058	6.254	24.8126	up in WT	C8 H8 O1	FT_neg
1441	126.032	8.32157	-26.3998	up in rth3	C6 H6 O3	FT_neg
1442	126.043	3.04171	-0.810123	not significant	C5 H6 N2 O2	FT_neg
1443	126.104	3.34491	-1.18307	up in rth3	C8 H14 O1	FT_neg
1444	128.12	8.31377	-25.6138	up in rth3	C8 H16 O1	FT_neg
1445	129.043	2.94263	-1.12926	up in rth3	C5 H7 N1 O3	FT_neg
1446	131.095	6.71878	27.4997	up in WT	C6 H13 N1 O2	FT_neg
1447	132.042	8.37243	-27.7999	up in rth3	C5 H8 O4	FT_neg
1448	132.053	5.20345	24.4234	up in WT	C4 H8 N2 O3	FT_neg
1449	133.038	6.85568	24.6812	up in WT	C4 H7 N1 O4	FT_neg
1450	134.058	5.27197	24.4511	up in WT	C5 H10 O4	FT_neg
1451	135.054	3.14399	-0.940136	not significant	C5 H5 N5	FT_neg
1452	138.032	1.49151	-0.621245	not significant	C7 H6 O3	FT_neg
1453	139.063	2.49074	-1.14658	up in rth3	C7 H9 N1 O2	FT_neg
1454	142.099	2.65312	-0.94794	not significant	C8 H14 O2	FT_neg
1455	144.042	1.01664	-0.536271	not significant	C6 H8 O4	FT_neg
1456	146.022	8.26833	-26.2217	up in rth3	C5 H6 O5	FT_neg
1457	146.069	3.34722	-1.33237	up in rth3	C5 H10 N2 O3	FT_neg
1458	146.094	2.53551	-0.98646	not significant	C7 H14 O3	FT_neg
1459	147.053	6.87858	27.0941	up in WT	C5 H9 N1 O4	FT_neg
1460	149.048	7.22387	24.9827	up in WT	C8 H7 N1 O2	FT_neg
1461	150.053	8.47447	-27.865	up in rth3	C5 H10 O5	FT_neg
1462	151.049	3.2807	-1.12462	up in rth3	C5 H5 N5 O1	FT_neg
1463	153.043	3.47465	-1.55365	up in rth3	C7 H7 N1 O3	FT_neg
1464	154.027	8.46574	-27.4006	up in rth3	C7 H6 O4	FT_neg
1465	154.099	2.64974	-0.996557	not significant	C9 H14 O2	FT_neg
1466	155.069	5.67877	24.6092	up in WT	C6 H9 N3 O2	FT_neg
1467	156.006	7.03936	25.4316	up in WT	C6 H4 O5	FT_neg
1468	156.115	1.8385	-0.974102	not significant	C9 H16 O2	FT_neg
1469	160.085	1.71754	-0.81589	not significant	C6 H12 N2 O3	FT_neg
1470	162.053	1.11545	-0.540733	not significant	C6 H10 O5	FT_neg
1471	164.12	7.22068	-25.5169	up in rth3	C11 H16 O1	FT_neg
1472	165.006	3.56148	-1.32623	up in rth3	C7 H3 N1 O4	FT_neg
1473	165.043	2.96501	-1.32267	up in rth3	C8 H7 N1 O3	FT_neg
1474	165.079	1.16504	-0.577603	not significant	C9 H11 N1 O2	FT_neg
1475	166.048	2.32719	-1.0391	up in rth3	C5 H10 O6	FT_neg
1476	166.099	5.16334	24.4971	up in WT	C10 H14 O2	FT_neg
1477	167.058	2.69016	-1.20404	up in rth3	C8 H9 N1 O3	FT_neg
1478	168.042	0.846547	-0.476465	not significant	C8 H8 O4	FT_neg
1479	168.079	8.88044	-25.45	up in rth3	C9 H12 O3	FT_neg
1480	169.074	7.03997	-25.4255	up in rth3	C8 H11 N1 O3	FT_neg
1481	172.085	2.64621	-1.08336	up in rth3	C7 H12 N2 O3	FT_neg
1482	172.11	2.96651	-1.04434	up in rth3	C9 H16 O3	FT_neg
1483	174.1	7.00398	25.7909	up in WT	C7 H14 N2 O3	FT_neg
1484	176.08	5.33776	24.5201	up in WT	C6 H12 N2 O4	FT_neg
1485	178.048	1.28704	-0.644401	not significant	C6 H10 O6	FT_neg
1486	180.042	6.03021	25.2353	up in WT	C9 H8 O4	FT_neg
1487	180.063	1.0565	-0.535525	not significant	C6 H12 O6	FT_neg
1488	181.074	1.13786	-0.611201	not significant	C9 H11 N1 O3	FT_neg
1489	182.079	2.95453	-0.753879	not significant	C6 H14 O6	FT_neg
1490	186.064	2.33395	-1.11534	up in rth3	C7 H10 N2 O4	FT_neg
1491	186.1	6.79403	24.6754	up in WT	C8 H14 N2 O3	FT_neg
1492	188.105	2.5225	-0.822921	not significant	C9 H16 O4	FT_neg
1493	188.116	2.15357	-0.837911	not significant	C8 H16 N2 O3	FT_neg
1494	190.095	6.89189	24.7016	up in WT	C7 H14 N2 O4	FT_neg
1495	191.062	6.10486	24.471	up in WT	C7 H13 N1 O3 S1	FT_neg
1496	194.043	1.71021	-0.818895	not significant	C6 H10 O7	FT_neg
1497	195.053	2.85615	-1.2633	up in rth3	C9 H9 N1 O4	FT_neg
1498	196.058	1.26413	-0.601762	not significant	C6 H12 O7	FT_neg
1499	197.032	6.9085	25.3401	up in WT	C8 H7 N1 O5	FT_neg
1500	197.069	3.02164	-1.14555	up in rth3	C9 H11 N1 O4	FT_neg
1501	198.053	1.68051	-0.820042	not significant	C9 H10 O5	FT_neg
1502	198.126	2.86291	-1.16294	up in rth3	C11 H18 O3	FT_neg
1503	200.08	2.35072	-0.866082	not significant	C8 H12 N2 O4	FT_neg
1504	201.064	2.50147	-1.02702	up in rth3	C8 H11 N1 O5	FT_neg
1505	201.951	6.62773	24.9415	up in WT	C5 H2 N2 O3 S2	FT_neg
1506	202.132	2.87038	-0.907279	not significant	C9 H18 N2 O3	FT_neg
1507	203.091	2.15718	-0.796218	not significant	C7 H13 N3 O4	FT_neg
1508	204.111	2.06705	-0.820437	not significant	C8 H16 N2 O4	FT_neg
1509	204.136	4.94139	24.6449	up in WT	C10 H20 O4	FT_neg
1510	208.058	1.80695	-0.830639	not significant	C7 H12 O7	FT_neg
1511	208.11	3.43364	-1.26322	up in rth3	C12 H16 O3	FT_neg
1512	210.074	1.79272	-0.817611	not significant	C7 H14 O7	FT_neg
1513	210.126	2.76477	-1.12289	up in rth3	C12 H18 O3	FT_neg
1514	212.178	1.96229	-0.883445	not significant	C13 H24 O2	FT_neg
1515	212.967	7.12601	-26.4231	up in rth3	C6 H3 N3 O2 S2	FT_neg
1516	214.121	3.33745	-1.12143	up in rth3	C11 H18 O4	FT_neg
1517	214.132	7.00418	25.0952	up in WT	C10 H18 N2 O3	FT_neg
1518	216.147	2.28788	-0.813992	not significant	C10 H20 N2 O3	FT_neg
1519	217.106	2.99858	-1.00227	up in rth3	C8 H15 N3 O4	FT_neg
1520	218.09	2.50147	-0.934018	not significant	C8 H14 N2 O5	FT_neg
1521	218.115	2.32118	-0.799006	not significant	C10 H18 O5	FT_neg
1522	218.127	2.21132	-0.817502	not significant	C9 H18 N2 O4	FT_neg
1523	218.984	2.48802	-0.917288	not significant	C6 H5 N1 O6 S1	FT_neg
1524	219.111	2.4635	-0.998124	not significant	C9 H17 N1 O5	FT_neg
1525	220.041	2.12829	-0.814334	not significant	C9 H16 S3	FT_neg
1526	220.088	2.73752	-0.932797	not significant	C8 H16 N2 O3 S1	FT_neg
1527	221.069	3.94759	-1.36632	up in rth3	C11 H11 N1 O4	FT_neg
1528	222.074	2.299	-0.883811	not significant	C8 H14 O7	FT_neg
1529	222.1	3.52663	-0.985366	not significant	C11 H14 N2 O3	FT_neg
1530	222.126	1.47858	-0.708551	not significant	C13 H18 O3	FT_neg
1531	223.038	5.20434	24.9049	up in WT	C4 H9 N5 O4 S1	FT_neg
1532	224.053	8.98831	-27.2007	up in rth3	C7 H12 O8	FT_neg
1533	224.105	3.60416	-0.994305	not significant	C12 H16 O4	FT_neg
1534	225.064	3.73472	-1.42682	up in rth3	C10 H11 N1 O5	FT_neg
1535	226.121	3.34491	-1.12373	up in rth3	C12 H18 O4	FT_neg
1536	227.091	2.71745	-1.0173	up in rth3	C9 H13 N3 O4	FT_neg
1537	227.127	7.49471	24.6149	up in WT	C10 H17 N3 O3	FT_neg
1538	228.111	3.06022	-1.0394	up in rth3	C10 H16 N2 O4	FT_neg
1539	228.147	1.70504	-0.697125	not significant	C11 H20 N2 O3	FT_neg
1540	230.115	2.3191	-0.869912	not significant	C11 H18 O5	FT_neg
1541	230.163	2.71296	-0.848002	not significant	C11 H22 N2 O3	FT_neg
1542	230.977	7.0614	-25.6524	up in rth3	C6 H5 N3 O3 S2	FT_neg
1543	231.122	2.40831	-0.8906	not significant	C9 H17 N3 O4	FT_neg
1544	232.056	7.22607	24.8206	up in WT	C13 H12 O2 S1	FT_neg
1545	232.106	2.29146	-0.85208	not significant	C9 H16 N2 O5	FT_neg
1546	232.142	2.40336	-0.830023	not significant	C10 H20 N2 O4	FT_neg
1547	233.101	2.38498	-0.785263	not significant	C8 H15 N3 O5	FT_neg
1548	234.085	2.36541	-0.86344	not significant	C8 H14 N2 O6	FT_neg
1549	236.083	1.86406	-0.834911	not significant	C8 H16 N2 O4 S1	FT_neg
1550	236.116	3.62963	-1.02554	up in rth3	C12 H16 N2 O3	FT_neg
1551	236.141	1.32518	-0.609897	not significant	C14 H20 O3	FT_neg
1552	237.976	7.15155	26.7382	up in WT	C10 H6 O3 S2	FT_neg
1553	238.069	8.51878	-27.0119	up in rth3	C8 H14 O8	FT_neg
1554	238.084	8.9173	-26.4259	up in rth3	C12 H14 O5	FT_neg
1555	238.095	1.40504	-0.685232	not significant	C11 H14 N2 O4	FT_neg
1556	238.157	3.13559	-1.07993	up in rth3	C14 H22 O3	FT_neg
1557	240.085	1.66869	-0.712565	not significant	C8 H16 O8	FT_neg
1558	240.173	2.30985	-0.880006	not significant	C14 H24 O3	FT_neg
1559	241.106	3.37409	-1.08834	up in rth3	C10 H15 N3 O4	FT_neg
1560	242.09	7.35586	27.1325	up in WT	C10 H14 N2 O5	FT_neg
1561	242.115	3.82812	-1.23541	up in rth3	C12 H18 O5	FT_neg
1562	242.127	3.14154	-1.00161	up in rth3	C11 H18 N2 O4	FT_neg
1563	242.188	1.07054	-0.519767	not significant	C14 H26 O3	FT_neg
1564	243.086	3.99047	-1.05205	up in rth3	C9 H13 N3 O5	FT_neg
1565	243.122	5.03981	24.8944	up in WT	C10 H17 N3 O4	FT_neg
1566	244.07	3.25596	-1.0293	up in rth3	C9 H12 N2 O6	FT_neg
1567	244.131	3.76495	-1.25793	up in rth3	C12 H20 O5	FT_neg
1568	244.179	3.5624	-0.942944	not significant	C12 H24 N2 O3	FT_neg
1569	245.138	2.12109	-0.830641	not significant	C10 H19 N3 O4	FT_neg
1570	246.035	8.4489	-28.5311	up in rth3	C13 H10 O3 S1	FT_neg
1571	246.122	2.36683	-0.854425	not significant	C10 H18 N2 O5	FT_neg
1572	246.147	3.37535	-1.16727	up in rth3	C12 H22 O5	FT_neg
1573	247.117	2.26611	-0.801702	not significant	C9 H17 N3 O5	FT_neg
1574	248.101	2.60896	-1.08306	up in rth3	C9 H16 N2 O6	FT_neg
1575	248.119	3.14399	-0.864717	not significant	C10 H20 N2 O3 S1	FT_neg
1576	250.062	3.59634	-1.39227	up in rth3	C8 H14 N2 O5 S1	FT_neg
1577	250.099	8.9418	-25.4861	up in rth3	C9 H18 N2 O4 S1	FT_neg
1578	251.102	2.1275	-0.923463	not significant	C10 H13 N5 O3	FT_neg
1579	252.085	5.08433	24.5147	up in WT	C9 H16 O8	FT_neg
1580	252.086	6.9243	26.4062	up in WT	C10 H12 N4 O4	FT_neg
1581	252.111	2.96089	-0.921573	not significant	C12 H16 N2 O4	FT_neg
1582	252.136	3.14399	-0.866591	not significant	C14 H20 O4	FT_neg
1583	254.1	5.92469	-1.1031	up in rth3	C9 H18 O8	FT_neg
1584	254.188	1.0431	-0.587798	not significant	C15 H26 O3	FT_neg
1585	256.095	5.34246	24.8801	up in WT	C12 H16 O6	FT_neg
1586	256.167	9.28612	-28.8732	up in rth3	C14 H24 O4	FT_neg
1587	256.204	1.36819	-0.703073	not significant	C15 H28 O3	FT_neg
1588	257.101	7.12601	-25.6616	up in rth3	C10 H15 N3 O5	FT_neg
1589	257.138	2.19082	-0.885789	not significant	C11 H19 N3 O4	FT_neg
1590	258.183	2.35742	-0.838995	not significant	C14 H26 O4	FT_neg
1591	258.976	5.4562	25.3655	up in WT	C12 H5 N1 O2 S2	FT_neg
1592	259.153	2.40972	-0.856972	not significant	C11 H21 N3 O4	FT_neg
1593	259.19	2.49578	-0.822318	not significant	C12 H25 N3 O3	FT_neg
1594	260.137	2.30963	-0.858141	not significant	C11 H20 N2 O5	FT_neg
1595	260.199	1.2229	-0.704309	not significant	C14 H28 O4	FT_neg
1596	261.096	1.79889	-0.785452	not significant	C9 H15 N3 O6	FT_neg
1597	261.132	7.12601	25.1954	up in WT	C10 H19 N3 O5	FT_neg
1598	262.095	3.42091	-1.28665	up in rth3	C13 H14 N2 O4	FT_neg
1599	262.132	2.00126	-0.800453	not significant	C14 H18 N2 O3	FT_neg
1600	262.135	3.50484	-0.938821	not significant	C11 H22 N2 O3 S1	FT_neg
1601	262.142	3.2129	-1.05681	up in rth3	C12 H22 O6	FT_neg
1602	264.085	8.46574	-25.4789	up in rth3	C10 H16 O8	FT_neg
1603	264.147	2.95453	-0.944754	not significant	C14 H20 N2 O3	FT_neg
1604	264.209	7.71351	-25.5065	up in rth3	C17 H28 O2	FT_neg
1605	266.127	3.14154	-0.934449	not significant	C13 H18 N2 O4	FT_neg
1606	266.152	9.26199	-25.9184	up in rth3	C15 H22 O4	FT_neg
1607	266.188	1.91981	-0.800993	not significant	C16 H26 O3	FT_neg
1608	266.225	5.58395	25.2274	up in WT	C17 H30 O2	FT_neg
1609	267.097	2.86732	-0.873093	not significant	C10 H13 N5 O4	FT_neg
1610	268.079	3.47436	-1.41597	up in rth3	C9 H16 O9	FT_neg
1611	268.081	6.85327	27.4162	up in WT	C10 H12 N4 O5	FT_neg
1612	268.103	3.43236	-1.18928	up in rth3	C16 H16 N2 S1	FT_neg
1613	268.106	1.51997	-0.592006	not significant	C12 H16 N2 O5	FT_neg
1614	268.131	5.06607	24.6791	up in WT	C14 H20 O5	FT_neg
1615	268.154	1.74906	-0.780332	not significant	C12 H20 N4 O3	FT_neg
1616	268.204	8.60274	-27.2938	up in rth3	C16 H28 O3	FT_neg
1617	270.077	8.31377	-26.0026	up in rth3	C9 H18 O7 S1	FT_neg
1618	270.183	2.02155	-0.857731	not significant	C15 H26 O4	FT_neg
1619	271.153	7.22068	24.8449	up in WT	C12 H21 N3 O4	FT_neg
1620	271.967	2.4785	-0.811723	not significant	C7 H4 N4 O4 S2	FT_neg
1621	272.162	8.66111	-27.2214	up in rth3	C14 H24 O5	FT_neg
1622	273.064	2.94946	-0.980372	not significant	C14 H11 N1 O5	FT_neg
1623	273.096	2.60625	-1.18572	up in rth3	C10 H15 N3 O6	FT_neg
1624	273.132	2.33395	-1.07837	up in rth3	C11 H19 N3 O5	FT_neg
1625	273.169	2.98641	-0.949042	not significant	C12 H23 N3 O4	FT_neg
1626	274.128	1.85875	-0.893695	not significant	C10 H18 N4 O5	FT_neg
1627	274.142	2.21688	-0.731546	not significant	C13 H22 O6	FT_neg
1628	274.178	1.77489	-0.890334	not significant	C14 H26 O5	FT_neg
1629	275.112	2.57139	-0.887256	not significant	C10 H17 N3 O6	FT_neg
1630	275.127	6.87621	24.5946	up in WT	C14 H17 N3 O3	FT_neg
1631	275.148	2.47152	-0.868187	not significant	C11 H21 N3 O5	FT_neg
1632	275.962	8.88044	-25.8071	up in rth3	C6 H4 N4 O5 S2	FT_neg
1633	276.046	2.22812	-0.998261	not significant	C14 H12 O4 S1	FT_neg
1634	276.096	5.24873	24.613	up in WT	C10 H16 N2 O7	FT_neg
1635	276.111	3.15027	-0.976776	not significant	C14 H16 N2 O4	FT_neg
1636	276.173	1.43342	-0.517129	not significant	C17 H24 O3	FT_neg
1637	277.11	2.56564	-0.966849	not significant	C10 H19 N3 O4 S1	FT_neg
1638	278.094	2.28005	-0.929104	not significant	C10 H18 N2 O5 S1	FT_neg
1639	278.127	2.11318	-0.824125	not significant	C14 H18 N2 O4	FT_neg
1640	278.13	3.82846	-1.07912	up in rth3	C11 H22 N2 O4 S1	FT_neg
1641	278.163	3.64481	-0.976359	not significant	C15 H22 N2 O3	FT_neg
1642	278.225	7.03906	24.8734	up in WT	C18 H30 O2	FT_neg
1643	279.005	1.87251	-0.703112	not significant	C8 H9 N1 O8 S1	FT_neg
1644	279.07	3.49744	-1.06857	up in rth3	C8 H13 N3 O8	FT_neg
1645	279.122	3.42248	-1.00186	up in rth3	C13 H17 N3 O4	FT_neg
1646	279.986	6.53594	24.7383	up in WT	C12 H8 O4 S2	FT_neg
1647	280.106	2.04327	-0.826513	not significant	C13 H16 N2 O5	FT_neg
1648	280.142	6.84884	25.78	up in WT	C14 H20 N2 O4	FT_neg
1649	280.204	2.81795	-0.822599	not significant	C17 H28 O3	FT_neg
1650	280.24	7.00398	25.6578	up in WT	C18 H32 O2	FT_neg
1651	282.002	5.1505	25.4438	up in WT	C12 H10 O4 S2	FT_neg
1652	282.095	1.91967	-0.843759	not significant	C10 H18 O9	FT_neg
1653	282.119	3.96365	-1.03318	up in rth3	C17 H18 N2 S1	FT_neg
1654	282.122	6.94878	24.9907	up in WT	C13 H18 N2 O5	FT_neg
1655	282.219	1.27833	-0.630078	not significant	C17 H30 O3	FT_neg
1656	283.092	3.89578	-1.07377	up in rth3	C10 H13 N5 O5	FT_neg
1657	284.162	7.30005	-25.4993	up in rth3	C15 H24 O5	FT_neg
1658	284.199	1.43342	-0.674067	not significant	C16 H28 O4	FT_neg
1659	284.235	6.37127	24.9638	up in WT	C17 H32 O3	FT_neg
1660	285.132	3.25259	-0.904568	not significant	C12 H19 N3 O5	FT_neg
1661	285.169	2.67182	-0.936347	not significant	C13 H23 N3 O4	FT_neg
1662	286.214	6.9243	27.9153	up in WT	C16 H30 O4	FT_neg
1663	287.148	7.53397	24.6423	up in WT	C12 H21 N3 O5	FT_neg
1664	287.185	2.40758	-0.84764	not significant	C13 H25 N3 O4	FT_neg
1665	287.196	2.24189	-0.726809	not significant	C12 H25 N5 O3	FT_neg
1666	288.143	2.81386	-1.00773	up in rth3	C11 H20 N4 O5	FT_neg
1667	288.157	2.52794	-1.03706	up in rth3	C14 H24 O6	FT_neg
1668	288.173	9.75792	-25.6002	up in rth3	C18 H24 O3	FT_neg
1669	288.194	2.06338	-0.621887	not significant	C15 H28 O5	FT_neg
1670	288.23	6.9085	26.0768	up in WT	C16 H32 O4	FT_neg
1671	289.127	2.5472	-0.833658	not significant	C11 H19 N3 O6	FT_neg
1672	289.164	2.99963	-0.943098	not significant	C12 H23 N3 O5	FT_neg
1673	290.061	7.38817	25.9153	up in WT	C15 H14 O4 S1	FT_neg
1674	290.167	2.8391	-0.982793	not significant	C21 H22 O1	FT_neg
1675	290.188	3.19051	-1.30121	up in rth3	C18 H26 O3	FT_neg
1676	291.005	2.11163	-0.810571	not significant	C9 H9 N1 O8 S1	FT_neg
1677	291.107	1.84255	-0.922371	not significant	C10 H17 N3 O7	FT_neg
1678	291.986	8.16884	-26.0934	up in rth3	C13 H8 O4 S2	FT_neg
1679	292.077	7.03906	25.4426	up in WT	C15 H16 O4 S1	FT_neg
1680	292.167	1.83285	-0.724213	not significant	C17 H24 O4	FT_neg
1681	292.204	2.59337	-0.995033	not significant	C18 H28 O3	FT_neg
1682	293.138	2.418	-0.844618	not significant	C14 H19 N3 O4	FT_neg
1683	293.174	8.49551	-25.4009	up in rth3	C15 H23 N3 O3	FT_neg
1684	294.122	3.27491	-1.04179	up in rth3	C14 H18 N2 O5	FT_neg
1685	294.158	1.47558	-0.639122	not significant	C15 H22 N2 O4	FT_neg
1686	294.219	2.65842	-0.947417	not significant	C18 H30 O3	FT_neg
1687	295.117	5.62621	24.527	up in WT	C13 H17 N3 O5	FT_neg
1688	296.047	6.41257	25.0867	up in WT	C12 H12 N2 O5 S1	FT_neg
1689	296.119	2.76364	-0.847682	not significant	C14 H20 N2 O3 S1	FT_neg
1690	296.199	2.52817	-0.77923	not significant	C17 H28 O4	FT_neg
1691	296.235	6.87621	30.6044	up in WT	C18 H32 O3	FT_neg
1692	297.107	2.12901	-0.76382	not significant	C11 H15 N5 O5	FT_neg
1693	297.142	5.84323	24.5673	up in WT	C11 H23 N1 O8	FT_neg
1694	297.965	6.88752	27.3473	up in WT	C9 H6 N4 O2 S3	FT_neg
1695	298.004	2.65842	-1.50978	up in rth3	C6 H10 N4 O6 S2	FT_neg
1696	298.214	1.26763	-0.563144	not significant	C17 H30 O4	FT_neg
1697	299.148	3.00317	-0.951567	not significant	C13 H21 N3 O5	FT_neg
1698	299.185	2.73752	-0.848336	not significant	C14 H25 N3 O4	FT_neg
1699	300.106	5.2464	25.3682	up in WT	C10 H20 O10	FT_neg
1700	300.157	2.299	-0.96966	not significant	C15 H24 O6	FT_neg
1701	300.194	1.91998	-0.713718	not significant	C16 H28 O5	FT_neg
1702	300.23	0.611713	-0.331515	not significant	C17 H32 O4	FT_neg
1703	301.127	2.22485	-0.891197	not significant	C12 H19 N3 O6	FT_neg
1704	301.164	2.40972	-0.82662	not significant	C13 H23 N3 O5	FT_neg
1705	301.2	3.02345	-0.917199	not significant	C14 H27 N3 O4	FT_neg
1706	302.079	1.10809	-0.693866	not significant	C16 H14 O6	FT_neg
1707	302.159	2.37169	-0.792239	not significant	C12 H22 N4 O5	FT_neg
1708	302.209	7.0164	27.5914	up in WT	C16 H30 O5	FT_neg
1709	303.143	2.56854	-0.912695	not significant	C12 H21 N3 O6	FT_neg
1710	303.158	1.48526	-0.63631	not significant	C16 H21 N3 O3	FT_neg
1711	303.179	3.3058	-0.970353	not significant	C13 H25 N3 O5	FT_neg
1712	304.07	7.55269	-25.6795	up in rth3	C15 H16 N2 O1 S2	FT_neg
1713	304.138	7.17012	24.4825	up in WT	C11 H20 N4 O6	FT_neg
1714	304.152	2.67194	-1.08729	up in rth3	C14 H24 O7	FT_neg
1715	304.167	2.64621	-1.11093	up in rth3	C18 H24 O4	FT_neg
1716	304.183	7.00418	-25.4669	up in rth3	C22 H24 O1	FT_neg
1717	304.225	5.38007	25.1233	up in WT	C16 H32 O5	FT_neg
1718	305.122	2.41272	-0.839271	not significant	C11 H19 N3 O7	FT_neg
1719	305.159	2.8676	-0.903464	not significant	C12 H23 N3 O6	FT_neg
1720	306.074	3.67226	-1.28317	up in rth3	C15 H14 O7	FT_neg
1721	306.183	4.13573	-1.3073	up in rth3	C18 H26 O4	FT_neg
1722	307.084	3.27491	-1.47061	up in rth3	C10 H17 N3 O6 S1	FT_neg
1723	307.153	2.36176	-1.18193	up in rth3	C15 H21 N3 O4	FT_neg
1724	308.199	3.62938	-1.59021	up in rth3	C18 H28 O4	FT_neg
1725	309.015	8.9418	-26.0011	up in rth3	C9 H11 N1 O9 S1	FT_neg
1726	309.132	2.15357	-0.82262	not significant	C14 H19 N3 O5	FT_neg
1727	310.116	1.6848	-0.579908	not significant	C14 H18 N2 O6	FT_neg
1728	310.214	3.11981	-1.01571	up in rth3	C18 H30 O4	FT_neg
1729	311.983	7.39182	28.2207	up in WT	C6 H8 N4 O7 S2	FT_neg
1730	312.114	1.88274	-0.785069	not significant	C14 H20 N2 O4 S1	FT_neg
1731	312.147	2.92155	-0.9289	not significant	C18 H20 N2 O3	FT_neg
1732	312.194	2.39463	-0.853323	not significant	C17 H28 O5	FT_neg
1733	312.23	2.59901	-0.975647	not significant	C18 H32 O4	FT_neg
1734	312.987	7.15375	24.9594	up in WT	C15 H7 N1 O3 S2	FT_neg
1735	313.164	2.34783	-0.733036	not significant	C14 H23 N3 O5	FT_neg
1736	314.121	2.06689	-0.732086	not significant	C11 H22 O10	FT_neg
1737	314.209	1.18542	-0.470125	not significant	C17 H30 O5	FT_neg
1738	314.246	1.15631	-0.517359	not significant	C18 H34 O4	FT_neg
1739	315.143	3.07385	-0.945366	not significant	C13 H21 N3 O6	FT_neg
1740	315.179	2.78109	-0.905718	not significant	C14 H25 N3 O5	FT_neg
1741	315.216	4.4332	-1.06194	up in rth3	C15 H29 N3 O4	FT_neg
1742	315.957	2.26508	-0.894154	not significant	C8 H4 N4 O6 S2	FT_neg
1743	316.152	4.14139	-1.32378	up in rth3	C15 H24 O7	FT_neg
1744	316.175	3.43028	-0.951824	not significant	C13 H24 N4 O5	FT_neg
1745	316.189	5.00261	24.5552	up in WT	C16 H28 O6	FT_neg
1746	316.204	8.9418	-26.1161	up in rth3	C20 H28 O3	FT_neg
1747	316.211	2.55907	-0.890945	not significant	C14 H28 N4 O4	FT_neg
1748	316.225	6.63223	26.7411	up in WT	C17 H32 O5	FT_neg
1749	317.159	3.18253	-0.93576	not significant	C13 H23 N3 O6	FT_neg
1750	317.174	2.01877	-0.797234	not significant	C17 H23 N3 O3	FT_neg
1751	317.195	2.93665	-0.945224	not significant	C14 H27 N3 O5	FT_neg
1752	318.062	3.72698	-1.13064	up in rth3	C9 H18 O10 S1	FT_neg
1753	318.154	2.11684	-0.8951	not significant	C12 H22 N4 O6	FT_neg
1754	318.162	2.33395	-0.89201	not significant	C22 H22 O2	FT_neg
1755	318.168	4.83915	-1.35428	up in rth3	C15 H26 O7	FT_neg
1756	318.198	2.95663	-0.834764	not significant	C23 H26 O1	FT_neg
1757	318.219	9.28612	-27.0471	up in rth3	C20 H30 O3	FT_neg
1758	319.138	3.0036	-0.949624	not significant	C12 H21 N3 O7	FT_neg
1759	319.157	3.57226	-1.06787	up in rth3	C13 H25 N3 O4 S1	FT_neg
1760	319.174	3.03508	-0.982585	not significant	C13 H25 N3 O6	FT_neg
1761	320.235	9.28612	-26.643	up in rth3	C20 H32 O3	FT_neg
1762	321.169	2.4567	-0.902828	not significant	C16 H23 N3 O4	FT_neg
1763	321.965	6.85327	25.8612	up in WT	C11 H6 N4 O2 S3	FT_neg
1764	322.087	5.35745	24.6547	up in WT	C16 H18 O5 S1	FT_neg
1765	322.178	3.37698	-1.07699	up in rth3	C18 H26 O5	FT_neg
1766	323.148	2.27638	-0.84028	not significant	C15 H21 N3 O5	FT_neg
1767	324.106	7.36607	-25.3694	up in rth3	C12 H20 O10	FT_neg
1768	324.194	3.94759	-1.15731	up in rth3	C18 H28 O5	FT_neg
1769	325.055	3.82018	-1.47793	up in rth3	C13 H15 N3 O3 S2	FT_neg
1770	325.997	1.75918	-0.939247	not significant	C11 H10 N4 O2 S3	FT_neg
1771	325.999	8.4195	-26.5882	up in rth3	C7 H10 N4 O7 S2	FT_neg
1772	326.133	5.21008	24.8194	up in WT	C11 H22 N2 O9	FT_neg
1773	326.209	4.17478	-1.34211	up in rth3	C18 H30 O5	FT_neg
1774	326.246	2.69467	-1.05164	up in rth3	C19 H34 O4	FT_neg
1775	327.179	6.93617	-25.6516	up in rth3	C15 H25 N3 O5	FT_neg
1776	327.216	3.74523	-0.976619	not significant	C16 H29 N3 O4	FT_neg
1777	327.957	5.23801	24.6276	up in WT	C9 H4 N4 O6 S2	FT_neg
1778	328.142	2.69467	-0.902844	not significant	C18 H20 N2 O4	FT_neg
1779	328.207	8.88044	-26.0739	up in rth3	C18 H32 O3 S1	FT_neg
1780	328.225	3.79473	-1.02492	up in rth3	C18 H32 O5	FT_neg
1781	328.261	1.95841	-0.686631	not significant	C19 H36 O4	FT_neg
1782	329.159	2.13217	-0.952398	not significant	C14 H23 N3 O6	FT_neg
1783	329.195	3.04112	-0.992078	not significant	C15 H27 N3 O5	FT_neg
1784	329.231	4.1081	-0.978303	not significant	C16 H31 N3 O4	FT_neg
1785	330.19	3.19239	-1.00957	up in rth3	C14 H26 N4 O5	FT_neg
1786	330.227	3.2807	-1.02144	up in rth3	C15 H30 N4 O4	FT_neg
1787	330.241	1.81224	-0.715013	not significant	C18 H34 O5	FT_neg
1788	331.174	3.22264	-0.950875	not significant	C14 H25 N3 O6	FT_neg
1789	331.211	3.17799	-0.973913	not significant	C15 H29 N3 O5	FT_neg
1790	332.133	1.98672	-0.95808	not significant	C12 H20 N4 O7	FT_neg
1791	332.17	2.41622	-0.810806	not significant	C13 H24 N4 O6	FT_neg
1792	332.178	3.58672	-0.996209	not significant	C23 H24 O2	FT_neg
1793	332.199	7.30005	-25.7838	up in rth3	C20 H28 O4	FT_neg
1794	332.214	4.81389	-1.06528	up in rth3	C24 H28 O1	FT_neg
1795	332.256	6.8007	25.8925	up in WT	C18 H36 O5	FT_neg
1796	333.132	2.55962	-0.918873	not significant	C16 H19 N3 O5	FT_neg
1797	333.154	3.14154	-0.991307	not significant	C13 H23 N3 O7	FT_neg
1798	333.172	3.3551	-1.04581	up in rth3	C14 H27 N3 O4 S1	FT_neg
1799	333.19	2.14793	-0.831988	not significant	C14 H27 N3 O6	FT_neg
1800	334.214	9.57606	-26.9701	up in rth3	C20 H30 O4	FT_neg
1801	335.133	2.12017	-0.889712	not significant	C12 H21 N3 O8	FT_neg
1802	335.151	7.49471	-25.5477	up in rth3	C13 H25 N3 O5 S1	FT_neg
1803	335.185	3.45161	-0.978451	not significant	C17 H25 N3 O4	FT_neg
1804	336.23	9.51631	-26.9362	up in rth3	C20 H32 O4	FT_neg
1805	337.164	2.17575	-0.843068	not significant	C16 H23 N3 O5	FT_neg
1806	338.085	5.38007	24.4594	up in WT	C12 H18 O11	FT_neg
1807	338.173	9.51631	-25.5799	up in rth3	C18 H26 O6	FT_neg
1808	339.141	2.33395	-0.989396	not significant	C19 H21 N3 O1 S1	FT_neg
1809	339.143	2.38207	-0.81818	not significant	C15 H21 N3 O6	FT_neg
1810	339.965	8.60554	-25.6067	up in rth3	C12 H8 N2 O4 S3	FT_neg
1811	340.189	2.69354	-1.00326	up in rth3	C18 H28 O6	FT_neg
1812	341.05	3.27491	-1.34295	up in rth3	C13 H15 N3 O4 S2	FT_neg
1813	341.195	2.03377	-0.784437	not significant	C16 H27 N3 O5	FT_neg
1814	341.231	4.21649	-1.11068	up in rth3	C17 H31 N3 O4	FT_neg
1815	341.994	7.62539	25.5981	up in WT	C7 H10 N4 O8 S2	FT_neg
1816	342.116	2.52073	-1.08083	up in rth3	C12 H22 O11	FT_neg
1817	342.19	2.48238	-0.914981	not significant	C15 H26 N4 O5	FT_neg
1818	342.204	3.66355	-1.12661	up in rth3	C18 H30 O6	FT_neg
1819	342.241	3.33063	-0.981244	not significant	C19 H34 O5	FT_neg
1820	343.174	2.28416	-0.832989	not significant	C15 H25 N3 O6	FT_neg
1821	343.247	5.23463	-1.06556	up in rth3	C17 H33 N3 O4	FT_neg
1822	344.123	2.51396	-1.06506	up in rth3	C15 H24 N2 O3 S2	FT_neg
1823	344.206	3.16854	-0.956014	not significant	C15 H28 N4 O5	FT_neg
1824	344.22	3.58892	-1.05502	up in rth3	C18 H32 O6	FT_neg
1825	344.256	0.463606	-0.384329	not significant	C19 H36 O5	FT_neg
1826	345.19	3.0442	-0.932021	not significant	C15 H27 N3 O6	FT_neg
1827	345.226	3.43832	-0.96307	not significant	C16 H31 N3 O5	FT_neg
1828	346.149	3.40415	-1.05387	up in rth3	C13 H22 N4 O7	FT_neg
1829	346.185	2.76364	-0.9063	not significant	C14 H26 N4 O6	FT_neg
1830	346.193	2.86732	-1.01884	up in rth3	C24 H26 O2	FT_neg
1831	346.222	7.00398	-25.5576	up in rth3	C15 H30 N4 O5	FT_neg
1832	346.23	7.30003	-25.6146	up in rth3	C25 H30 O1	FT_neg
1833	346.236	2.00586	-0.983046	not significant	C18 H34 O6	FT_neg
1834	347.064	5.67418	25.585	up in WT	C16 H13 N1 O8	FT_neg
1835	347.133	7.30003	-25.627	up in rth3	C13 H21 N3 O8	FT_neg
1836	347.169	3.28488	-0.951357	not significant	C14 H25 N3 O7	FT_neg
1837	348.173	3.0036	-1.02448	up in rth3	C23 H24 O3	FT_neg
1838	349.08	7.00418	-26.4603	up in rth3	C16 H15 N1 O8	FT_neg
1839	349.164	1.87239	-1.03638	up in rth3	C17 H23 N3 O5	FT_neg
1840	349.167	2.87632	-0.881034	not significant	C14 H27 N3 O5 S1	FT_neg
1841	349.2	3.96365	-1.03413	up in rth3	C18 H27 N3 O4	FT_neg
1842	350.159	3.0036	-0.95651	not significant	C16 H22 N4 O5	FT_neg
1843	350.209	8.20517	-25.4702	up in rth3	C20 H30 O5	FT_neg
1844	351.143	3.14399	-0.996058	not significant	C16 H21 N3 O6	FT_neg
1845	351.179	2.60463	-0.873809	not significant	C17 H25 N3 O5	FT_neg
1846	352.178	3.83007	-1.20683	up in rth3	C13 H28 N4 O5 S1	FT_neg
1847	352.222	6.83647	25.2855	up in WT	C24 H32 S1	FT_neg
1848	352.225	9.51631	-25.985	up in rth3	C20 H32 O5	FT_neg
1849	353.156	3.1605	-1.00599	up in rth3	C20 H23 N3 O1 S1	FT_neg
1850	353.159	3.11236	-0.91951	not significant	C16 H23 N3 O6	FT_neg
1851	355.971	5.16262	25.1367	up in WT	C11 H8 N4 O4 S3	FT_neg
1852	356.095	2.81253	-1.02995	up in rth3	C12 H20 O12	FT_neg
1853	356.184	3.66867	-1.12186	up in rth3	C18 H28 O7	FT_neg
1854	356.206	2.65552	-0.87161	not significant	C16 H28 N4 O5	FT_neg
1855	357.19	2.60463	-0.856607	not significant	C16 H27 N3 O6	FT_neg
1856	357.263	5.06594	-1.04244	up in rth3	C18 H35 N3 O4	FT_neg
1857	357.975	8.88044	-27.5002	up in rth3	C12 H10 N2 O5 S3	FT_neg
1858	358.105	8.71451	-25.556	up in rth3	C19 H18 O7	FT_neg
1859	358.111	8.38835	-25.8519	up in rth3	C12 H22 O12	FT_neg
1860	358.199	3.14841	-0.996874	not significant	C18 H30 O7	FT_neg
1861	358.222	3.12854	-0.91705	not significant	C16 H30 N4 O5	FT_neg
1862	358.236	1.99251	-1.06536	up in rth3	C19 H34 O6	FT_neg
1863	358.258	2.59139	-0.907597	not significant	C17 H34 N4 O4	FT_neg
1864	359.18	1.72748	-0.783633	not significant	C14 H25 N5 O6	FT_neg
1865	359.206	3.14399	-0.944848	not significant	C16 H29 N3 O6	FT_neg
1866	360.164	3.35875	-1.0207	up in rth3	C14 H24 N4 O7	FT_neg
1867	360.201	2.83071	-1.01385	up in rth3	C15 H28 N4 O6	FT_neg
1868	360.209	2.60625	-0.862124	not significant	C25 H28 O2	FT_neg
1869	360.215	3.13276	-1.19182	up in rth3	C18 H32 O7	FT_neg
1870	361.149	2.5225	-0.993842	not significant	C14 H23 N3 O8	FT_neg
1871	361.185	3.0036	-0.932148	not significant	C15 H27 N3 O7	FT_neg
1872	361.2	7.12601	-25.5188	up in rth3	C19 H27 N3 O4	FT_neg
1873	361.204	5.06943	-1.34732	up in rth3	C16 H31 N3 O4 S1	FT_neg
1874	362.014	8.71451	-27.7514	up in rth3	C14 H10 N4 O4 S2	FT_neg
1875	362.039	5.30633	25.0045	up in WT	C16 H14 N2 O4 S2	FT_neg
1876	362.23	1.66348	-0.949607	not significant	C18 H34 O7	FT_neg
1877	363.183	1.91612	-1.041	up in rth3	C15 H29 N3 O5 S1	FT_neg
1878	363.216	4.17478	-1.26923	up in rth3	C19 H29 N3 O4	FT_neg
1879	364.098	6.72774	27.471	up in WT	C18 H20 O6 S1	FT_neg
1880	365.159	1.66348	-0.736955	not significant	C17 H23 N3 O6	FT_neg
1881	365.195	3.67226	-1.05892	up in rth3	C18 H27 N3 O5	FT_neg
1882	366.154	2.46065	-0.839005	not significant	C16 H22 N4 O6	FT_neg
1883	367.138	2.1587	-0.923568	not significant	C16 H21 N3 O7	FT_neg
1884	367.222	2.77563	-1.11489	up in rth3	C17 H29 N5 O4	FT_neg
1885	369.151	9.15182	-25.6113	up in rth3	C20 H23 N3 O2 S1	FT_neg
1886	369.989	8.60274	-27.5745	up in rth3	C8 H10 N4 O9 S2	FT_neg
1887	370.189	3.01362	-1.37183	up in rth3	C13 H30 N4 O6 S1	FT_neg
1888	372.005	7.00418	25.7162	up in WT	C8 H12 N4 O9 S2	FT_neg
1889	372.106	5.83602	24.6523	up in WT	C16 H20 O10	FT_neg
1890	372.201	5.8894	24.7302	up in WT	C16 H28 N4 O6	FT_neg
1891	372.215	8.13184	-25.5025	up in rth3	C19 H32 O7	FT_neg
1892	372.237	4.2312	-1.09606	up in rth3	C17 H32 N4 O5	FT_neg
1893	372.274	2.96405	-1.13541	up in rth3	C18 H36 N4 O4	FT_neg
1894	373.196	3.3121	-1.05903	up in rth3	C15 H27 N5 O6	FT_neg
1895	373.221	4.43842	-1.06444	up in rth3	C17 H31 N3 O6	FT_neg
1896	373.94	8.20517	-25.9578	up in rth3	C12 H6 O10 S2	FT_neg
1897	374.18	2.95453	-0.918771	not significant	C15 H26 N4 O7	FT_neg
1898	374.194	8.64757	-26.4811	up in rth3	C18 H30 O8	FT_neg
1899	374.217	3.23327	-0.988333	not significant	C16 H30 N4 O6	FT_neg
1900	374.225	4.1081	-1.16085	up in rth3	C26 H30 O2	FT_neg
1901	375.164	3.49825	-1.06121	up in rth3	C15 H25 N3 O8	FT_neg
1902	375.179	2.49756	-0.890173	not significant	C19 H25 N3 O5	FT_neg
1903	375.183	7.0614	-25.5443	up in rth3	C24 H25 N1 O3	FT_neg
1904	375.184	7.0614	-25.5443	up in rth3	C17 H33 N3 S3	FT_neg
1905	375.216	3.43561	-1.17878	up in rth3	C20 H29 N3 O4	FT_neg
1906	375.219	2.69801	-1.00809	up in rth3	C17 H33 N3 O4 S1	FT_neg
1907	376.178	3.2807	-0.929299	not significant	C15 H28 N4 O5 S1	FT_neg
1908	376.196	1.72748	-0.837171	not significant	C15 H28 N4 O7	FT_neg
1909	377.162	2.61249	-0.934385	not significant	C15 H27 N3 O6 S1	FT_neg
1910	377.231	4.17478	-1.04099	up in rth3	C20 H31 N3 O4	FT_neg
1911	378.19	7.35586	24.493	up in WT	C18 H26 N4 O5	FT_neg
1912	379.174	2.53551	-0.851548	not significant	C18 H25 N3 O6	FT_neg
1913	379.211	3.97729	-1.03033	up in rth3	C19 H29 N3 O5	FT_neg
1914	380.09	2.63249	-1.26371	up in rth3	C14 H24 N2 O4 S3	FT_neg
1915	380.17	2.66306	-0.92735	not significant	C17 H24 N4 O6	FT_neg
1916	381.154	2.65979	-0.925234	not significant	C17 H23 N3 O7	FT_neg
1917	381.187	3.20521	-1.17242	up in rth3	C22 H27 N3 O1 S1	FT_neg
1918	381.19	2.52817	-0.839514	not significant	C18 H27 N3 O6	FT_neg
1919	381.986	6.70881	25.51	up in WT	C13 H10 N4 O4 S3	FT_neg
1920	384.237	2.593	-0.990203	not significant	C18 H32 N4 O5	FT_neg
1921	386.184	3.88463	-1.44661	up in rth3	C13 H30 N4 O7 S1	FT_neg
1922	386.217	3.31868	-1.12335	up in rth3	C17 H30 N4 O6	FT_neg
1923	386.253	4.81577	-1.20322	up in rth3	C18 H34 N4 O5	FT_neg
1924	386.267	7.54023	-25.434	up in rth3	C21 H38 O6	FT_neg
1925	387.117	7.23692	25.497	up in WT	C16 H21 N1 O10	FT_neg
1926	387.212	3.07478	-0.90315	not significant	C16 H29 N5 O6	FT_neg
1927	388.196	3.31868	-0.970018	not significant	C16 H28 N4 O7	FT_neg
1928	388.199	3.18284	-1.15562	up in rth3	C13 H32 N4 O7 S1	FT_neg
1929	388.232	4.0132	-1.05883	up in rth3	C17 H32 N4 O6	FT_neg
1930	389.18	3.04455	-0.987986	not significant	C16 H27 N3 O8	FT_neg
1931	389.235	8.62386	-25.6021	up in rth3	C26 H31 N1 O2	FT_neg
1932	390.175	3.06786	-1.09549	up in rth3	C15 H26 N4 O8	FT_neg
1933	390.194	3.36991	-1.04816	up in rth3	C16 H30 N4 O5 S1	FT_neg
1934	390.211	3.26094	-0.938198	not significant	C16 H30 N4 O7	FT_neg
1935	391.178	3.06786	-1.10776	up in rth3	C16 H29 N3 O6 S1	FT_neg
1936	391.247	3.86333	-1.1365	up in rth3	C21 H33 N3 O4	FT_neg
1937	391.971	8.62386	-27.9407	up in rth3	C14 H8 N4 O4 S3	FT_neg
1938	392.206	4.82145	-1.10689	up in rth3	C19 H28 N4 O5	FT_neg
1939	393.19	3.37217	-1.02505	up in rth3	C19 H27 N3 O6	FT_neg
1940	393.226	3.97729	-0.958226	not significant	C20 H31 N3 O5	FT_neg
1941	395.169	1.9461	-0.895987	not significant	C18 H25 N3 O7	FT_neg
1942	395.203	7.55028	-25.7616	up in rth3	C23 H29 N3 O1 S1	FT_neg
1943	395.206	1.59278	-0.9739	not significant	C19 H29 N3 O6	FT_neg
1944	395.966	8.62386	-29.2624	up in rth3	C13 H8 N4 O5 S3	FT_neg
1945	396.162	7.53602	-25.5341	up in rth3	C21 H24 N4 O2 S1	FT_neg
1946	397.146	5.57288	24.4585	up in WT	C21 H23 N3 O3 S1	FT_neg
1947	398.142	8.9418	-25.7073	up in rth3	C15 H26 O12	FT_neg
1948	398.253	3.23294	-1.15448	up in rth3	C19 H34 N4 O5	FT_neg
1949	399.047	2.04202	-0.803681	not significant	C12 H17 N1 O12 S1	FT_neg
1950	399.117	7.52774	25.3426	up in WT	C17 H21 N1 O10	FT_neg
1951	400.269	3.96469	-1.26	up in rth3	C19 H36 N4 O5	FT_neg
1952	401.227	3.61211	-0.963311	not significant	C17 H31 N5 O6	FT_neg
1953	402.015	7.15375	25.0341	up in WT	C9 H14 N4 O10 S2	FT_neg
1954	402.211	3.15227	-0.984729	not significant	C17 H30 N4 O7	FT_neg
1955	402.223	5.23305	24.8353	up in WT	C24 H34 O3 S1	FT_neg
1956	402.248	4.92942	-1.10847	up in rth3	C18 H34 N4 O6	FT_neg
1957	403.207	2.96761	-1.03403	up in rth3	C16 H29 N5 O7	FT_neg
1958	403.986	7.14918	-25.9597	up in rth3	C13 H8 O15	FT_neg
1959	404.191	2.62813	-0.951044	not significant	C16 H28 N4 O8	FT_neg
1960	406.222	4.6642	-1.23231	up in rth3	C20 H30 N4 O5	FT_neg
1961	407.206	3.14154	-0.940318	not significant	C20 H29 N3 O6	FT_neg
1962	407.242	7.39654	-25.5834	up in rth3	C21 H33 N3 O5	FT_neg
1963	408.201	3.18284	-0.977721	not significant	C19 H28 N4 O6	FT_neg
1964	409.185	2.18089	-0.815871	not significant	C19 H27 N3 O7	FT_neg
1965	411.931	6.92872	26.5546	up in WT	C13 H4 N2 O10 S2	FT_neg
1966	414.211	3.14779	-1.11752	up in rth3	C18 H30 N4 O7	FT_neg
1967	414.284	7.28839	-25.5311	up in rth3	C20 H38 N4 O5	FT_neg
1968	415.243	2.73752	-0.973306	not significant	C18 H33 N5 O6	FT_neg
1969	416.227	3.42419	-1.02303	up in rth3	C18 H32 N4 O7	FT_neg
1970	416.241	2.95435	-1.08122	up in rth3	C21 H36 O8	FT_neg
1971	416.263	8.98831	-25.5585	up in rth3	C19 H36 N4 O6	FT_neg
1972	417.222	2.46716	-1.00864	up in rth3	C17 H31 N5 O7	FT_neg
1973	417.23	5.47598	24.4972	up in WT	C27 H31 N1 O3	FT_neg
1974	417.231	5.47598	24.4972	up in WT	C20 H39 N3 S3	FT_neg
1975	417.948	6.44445	-27.8159	up in rth3	C13 H6 O14 S1	FT_neg
1976	417.963	8.31377	-25.4611	up in rth3	C17 H6 O11 S1	FT_neg
1977	418.206	3.37852	-1.05561	up in rth3	C17 H30 N4 O8	FT_neg
1978	418.243	8.71451	-25.5529	up in rth3	C18 H34 N4 O7	FT_neg
1979	420.163	5.33795	25.0785	up in WT	C18 H28 O11	FT_neg
1980	422.179	7.31889	-25.971	up in rth3	C18 H30 O11	FT_neg
1981	422.217	3.36912	-1.02027	up in rth3	C20 H30 N4 O6	FT_neg
1982	423.044	8.51878	-26.5258	up in rth3	C17 H13 N1 O12	FT_neg
1983	423.201	2.08424	-0.702995	not significant	C20 H29 N3 O7	FT_neg
1984	424.246	8.62386	-26.5568	up in rth3	C23 H36 O7	FT_neg
1985	428.263	7.00418	-25.4655	up in rth3	C20 H36 N4 O6	FT_neg
1986	429.091	5.46457	24.9957	up in WT	C17 H19 N1 O12	FT_neg
1987	429.259	3.73512	-1.10171	up in rth3	C19 H35 N5 O6	FT_neg
1988	430.243	3.97614	-1.13043	up in rth3	C19 H34 N4 O7	FT_neg
1989	430.279	2.59593	-1.01712	up in rth3	C20 H38 N4 O6	FT_neg
1990	431.106	8.49551	-26.1232	up in rth3	C17 H21 N1 O12	FT_neg
1991	431.238	2.7462	-0.849466	not significant	C18 H33 N5 O7	FT_neg
1992	431.246	7.75273	-25.5247	up in rth3	C28 H33 N1 O3	FT_neg
1993	432.201	3.01362	-0.968678	not significant	C21 H28 N4 O6	FT_neg
1994	432.222	3.73472	-1.03908	up in rth3	C18 H32 N4 O8	FT_neg
1995	435.961	8.9418	-30.5009	up in rth3	C15 H8 N4 O6 S3	FT_neg
1996	439.084	7.22607	-25.7566	up in rth3	C21 H17 N3 O6 S1	FT_neg
1997	442.008	6.97962	26.1376	up in WT	C15 H14 N4 O6 S3	FT_neg
1998	443.274	3.3403	-1.0941	up in rth3	C20 H37 N5 O6	FT_neg
1999	444.258	3.79363	-1.09534	up in rth3	C20 H36 N4 O7	FT_neg
[truncated: 923 more rows]

## Sheet: Data_Inten_compounds
	ion_mass	neutral_mass	MF	RT	LC_approach	Ionization	raw_Intensity_TOF	SN_TOF	RT_width_TOF	FWHM_Chromatrogram_TOF	mass_C_TOF_ug	raw_Intensity_FT	SN_FT	mass_C_FT_ug	resolution	FWHM_spectra_TOF	SN_FT_carbon	SN_TOF_carbon	SN_FT_TOF	SN_FT_TOF_carbon
1	243.062	244.07	C9H12N2O6	5.8	HILIC	neg	32593.4	45.8	0.322	0.098	0.0174417	341831840	188.59	0.0161	6528	0.0372	11713.7	2625.9	4.1177	4.4608
2	243.062	244.07	C9H12N2O6	7.46	HILIC	neg	9331.54	13.1	0.289	0.06	0.0156542	341831840	188.59	0.01445	6222	0.0362	13051.2	836.838	14.3962	15.5959
3	145.061	146.069	C5H10N2O3	9.37	HILIC	neg	30039.3	89.1	0.288	0.06	0.0156	56622184	32.32	0.0144	5477	0.0365	2244.44	5711.54	0.3627	0.393
4	267.071	268.079	C9H16O9	9.39	HILIC	neg	20283	27.9	0.214	0.067	0.0115917	763355968	415.81	0.0107	6448	0.0349	38860.7	2406.9	14.9036	16.1456
5	147.077	146.069	C5H10N2O3	9.38	HILIC	pos	13489.6	95.7	0.282	0.065	0.015275	16349455	9.32	0.0141	5941	0.0248	660.993	6265.14	0.0974	0.1055
6	245.078	244.07	C9H12N2O6	5.79	HILIC	pos	7460.91	36.2	0.347	0.1	0.0187958	4903387	2.69	0.01735	7391	0.0332	155.043	1925.96	0.0743	0.0805
7	136.062	135.054	C5H5N5	5.36	HILIC	pos	78053.3	93.8	0.511	0.21	0.0276792	207092608	118.44	0.02555	5683	0.0239	4635.62	3388.83	1.2627	1.3679
8	136.062	135.054	C5H5N5	6.06	HILIC	pos	26755.8	32.2	0.352	0.15	0.0190667	207092608	118.44	0.0176	5802	0.0234	6729.55	1688.81	3.6783	3.9848
9	126.067	125.059	C5H7N3O	6.76	HILIC	pos	25678.3	73.2	0.24	0.058	0.013	38075708	21.86	0.012	5435	0.0232	1821.67	5630.77	0.2986	0.3235
10	228.099	227.091	C9H13N3O4	6.96	HILIC	pos	412760	2456.6	0.249	0.043	0.0134875	22010656	12.15	0.01245	6669	0.0342	975.904	182139	0.0049	0.0054
11	244.094	243.086	C9H13N3O5	7.5	HILIC	pos	27746.3	142.3	0.315	0.067	0.0170625	126866024	69.56	0.01575	7075	0.0345	4416.51	8339.93	0.4888	0.5296
12	111.019	112.027	C4H4N2O2	6.64	RPLC	neg	12432.1	26.5	0.207	0.081	0.0225975	10960713	6.32	0.01035	NA	NA	610.628	1172.7	0.2385	0.5207
13	138.055	139.063	C7H9NO2	13.54	RPLC	neg	46797.3	37.9	0.263	0.098	0.0287108	55311620	31.64	0.01315	NA	NA	2406.08	1320.06	0.8348	1.8227
14	200.056	201.064	C8H11NO5	6.64	RPLC	neg	22188.8	80.7	0.239	0.079	0.0260908	26868658	15.09	0.01195	NA	NA	1262.76	3093.04	0.187	0.4083
15	243.062	244.07	C9H12N2O6	4.66	RPLC	neg	39843.9	17.2	0.453	0.117	0.0494525	341831840	188.59	0.02265	NA	NA	8326.27	347.809	10.9645	23.9392
16	243.062	244.07	C9H12N2O6	6.65	RPLC	neg	316363	136.9	0.373	0.076	0.0407192	341831840	188.59	0.01865	6606	0.0368	10112.1	3362.05	1.3776	3.0077
17	242.078	243.086	C9H13N3O5	3.76	RPLC	neg	76550.9	148.6	0.359	0.099	0.0391908	117436704	64.79	0.01795	6733	0.036	3609.47	3791.7	0.436	0.9519
18	113.035	112.027	C4H4N2O2	6.64	RPLC	pos	30359.9	218.4	0.34	0.077	0.0371167	NA	NA	NA	5073	0.0223	NA	5884.15	NA	NA
19	136.062	135.054	C5H5N5	7.3	RPLC	pos	132597	485.7	0.207	0.085	0.0225975	207092608	118.44	0.01035	5334	0.0255	11443.5	21493.5	0.2439	0.5324
20	136.062	135.054	C5H5N5	7.46	RPLC	pos	50453.3	184.8	0.282	0.095	0.030785	207092608	118.44	0.0141	5526	0.0246	8400	6002.92	0.6409	1.3993
21	152.057	151.049	C5H5N5O	8.07	RPLC	pos	39885.1	83.1	0.265	0.082	0.0289292	81262544	46.22	0.01325	5832	0.0261	3488.3	2872.53	0.5562	1.2144
22	228.099	227.091	C9H13N3O4	4.98	RPLC	pos	39445.4	192.4	0.575	0.129	0.0627708	22010656	12.15	0.02875	7056	0.0323	422.609	3065.12	0.0631	0.1379
23	244.094	243.086	C9H13N3O5	3.83	RPLC	pos	163218	891.9	0.478	0.105	0.0521817	126866024	69.56	0.0239	6886	0.0354	2910.46	17092.2	0.078	0.1703

## Sheet: Data_WT_Upregulated
formula_string	peak_sn_390_B01_Exu_MP_5ppm_200407	peak_sn_390_B05_Exu_MP_5ppm_200407	peak_sn_390_B07_Exu_MP_5ppm_200407	peak_sn_390_B09_Exu_MP_5ppm_200407	peak_sn_390_B11_Exu_MP_5ppm_200407	peak_intensity_390_B01_Exu_MP_5ppm_200407	peak_intensity_390_B05_Exu_MP_5ppm_200407	peak_intensity_390_B07_Exu_MP_5ppm_200407	peak_intensity_390_B09_Exu_MP_5ppm_200407	peak_intensity_390_B11_Exu_MP_5ppm_200407	FT_count	formula_mass	formula_mass_plus5ppm	formula_mass_minus5ppm	FT_inten_mean	FT_sn_mean	HILIC_peak_sn_B01	HILIC_peak_sn_B05	HILIC_peak_sn_B07	HILIC_peak_sn_B09	HILIC_peak_sn_B11	HILIC_peak_intensity_B01	HILIC_peak_intensity_B05	HILIC_peak_intensity_B07	HILIC_peak_intensity_B09	HILIC_peak_intensity_B11	HILIC_inten_mean	HILIC_sn_mean	HILIC_count	HILIC_removal_reason	RPLC_comment	RPLC_peak_sn_B01	RPLC_peak_sn_B05	RPLC_peak_sn_B07	RPLC_peak_sn_B09	RPLC_peak_sn_B11	RPLC_peak_intensity_B01	RPLC_peak_intensity_B05	RPLC_peak_intensity_B07	RPLC_peak_intensity_B09	RPLC_peak_intensity_B11	RPLC_inten_mean	RPLC_sn_mean	RPLC_count	RPLC_removal_reason	RPLC_comment
C4 H4 O3	7.85	5.48	6.11		7.72	13573888	9478243	10567690		13336436	4	100.016	100.017	100.016	1.17391e+07	6.79													0															0
C4 H6 O4	11.48	9.36	9.57	10.84	7.8	19922394	16252831	16613535	18809356	13533057	5	118.027	118.027	118.026	1.70262e+07	9.81	235.7	280	242.2		291.3	161948	202689	226909		185279	194206	262.3	4	rth3_upregulated														0
C8 H8 O1	5.07	6.24	9.18		7	8813985	10846072	15958202		12156801	4	120.058	120.058	120.057	11943765	6.8725													0															0
C6 H13 N1 O2	52.33	48.27	47.13	36.02	45.63	91225152	84147832	82182480	62783772	79560560	5	131.095	131.095	131.094	7.998e+07	45.876													0			70.3	64.2	69.4		83.8	16238	15405	16033		21621	17324.2	71.925	4	rth3_upregulated	Double match: 2 features from TOFMS with mass within the +- 5ppm
C6 H13 N1 O2	52.33	48.27	47.13	36.02	45.63	91225152	84147832	82182480	62783772	79560560	5	131.095	131.095	131.094	7.998e+07	45.876													0			123	163.5	167.7		190.4	36540	43928	16033		53508	37502.2	161.15	4	rth3_upregulated	Double match: 2 features from TOFMS with mass within the +- 5ppm
C4 H8 N2 O3	5.55	6.02	5.41	5.5		9681948	10501730	9437534	9601287		4	132.053	132.054	132.053	9.80562e+06	5.62													0															0
C4 H7 N1 O4	7.93	7.08	5.11	7.97	5.2	13827066	12353097	8913258	13893873	9076589	5	133.038	133.038	133.037	1.16128e+07	6.658													0															0
C5 H10 O4	5.18	5.08	7.6	5.48		9042902	8863278	13271415	9568475		4	134.058	134.059	134.057	1.01865e+07	5.835													0															0
C5 H9 N1 O4	39.78	41.29	33.65	37.25	23.4	69728792	72350920	58982888	65273768	41025284	5	147.053	147.054	147.052	6.14723e+07	35.074	49.1	61.7	100.7		103.6	15814	22829	20650		20402	19923.8	78.775	4	Removed because of frequency filter	Only 1 column passed the filters from MFE during paek integration and deconvolution, even though the ion was detected. Low overall score and Ion count, thus peaks were not integrated													0
C8 H7 N1 O2	9.13	6.78	8.65	8.67	7.77	16021974	11893900	15172079	15204214	13631213	5	149.048	149.048	149.047	14384676	8.2													0															0
C6 H9 N3 O2	5.28	6.85	5.43		5.42	9271592	12024804	9535977		9535122	4	155.069	155.07	155.069	1.00919e+07	5.745													0															0
C6 H4 O5	12.3	10.37	10.03	11.23	11.33	21625104	18217930	17629668	19726026	19922560	5	156.006	156.007	156.005	1.94243e+07	11.052													0															0
C10 H14 O2	6.34	5.86	5.45	5.73		11171913	10320583	9601380	10091994		4	166.099	166.1	166.099	1.02965e+07	5.845													0															0
C7 H14 N2 O3	15.81	13.89	13.88	13.44	13.28	27916304	24508954	24510600	23723308	23461016	5	174.1	174.101	174.1	2.4824e+07	14.06													0			0.7	0.5	0.6		0.7	11022	9011	11753		17535	12330.2	0.625	4	rth3_upregulated, RSD > 35
C6 H12 N2 O4		6.38	6.38	5.97	5.84		11270643	11272258	10550529	10320976	4	176.08	176.081	176.079	1.08536e+07	6.1425													0															0
C9 H8 O4	7.63	8.19	12.96		7.45	13498386	14481831	22937506		13171636	4	180.042	180.043	180.041	1.60223e+07	9.0575													0															0
C8 H14 N2 O3	5.84	7.55	7.51	5.61	5.83	10352684	13367607	13303420	9927714	10320558	5	186.1	186.101	186.1	1.14544e+07	6.468													0															0
C7 H14 N2 O4	7.17	7.17	5.65	6.62	6.25	12712001	12712174	10026396	11729855	11074036	5	190.095	190.096	190.094	1.16509e+07	6.572													0															0
C7 H13 N1 O3 S1	5.39	5.13	5.08		5.13	9566278	9107675	9010531		9107910	4	191.062	191.063	191.061	9.1981e+06	5.1825	38.8	24.1	32.2		48.1	8720	7805	49473		13169	19791.8	35.8	4	Removed because of frequency filter	Only 1 column passed the filters from MFE during paek integration and deconvolution, even though the ion was detected. Low overall score and Ion count, thus peaks were not integrated	34.1	23.6	25.4		34.1	14765	13535	15440		22035	16443.8	29.3	4	p-value > 0.05
C8 H7 N1 O5	11.13	12.03	9.77	10.99	7.45	19789920	21362790	17365984	19528442	13236381	5	197.032	197.033	197.031	1.82567e+07	10.274													0															0
C5 H2 N2 O3 S2	7.88	7.7	10.82	6.26	6.19	14022757	13694973	19266174	11139670	11007901	5	201.951	201.952	201.95	13826295	7.77													0															0
C10 H20 O4	7.14	6.45	6.33	5.41		12712032	11466699	11270614	9632261		4	204.136	204.137	204.135	1.12704e+07	6.3325													0															0
C10 H18 N2 O3	8.88	8.64	9.25	8.04	8.27	15857657	15398590	16512649	14350404	14742795	5	214.132	214.133	214.131	15372419	8.616													0															0
C4 H9 N5 O4 S1	6.84		11.78	7.87	5.86	12252930		21099316	14087731	10482468	4	223.038	223.039	223.036	1.44806e+07	8.0875													0															0
C10 H17 N3 O3	6.33	5.93	6.4	7.17	5.49	11335249	10613981	11465104	12842255	9826888	5	227.127	227.128	227.126	1.12167e+07	6.264													0															0
C13 H12 O2 S1	7.95	6.64	6.78	7.95	6.43	14284093	11924467	12185472	14283649	11530564	5	232.056	232.057	232.055	12841649	7.15													0															0
C10 H6 O3 S2	27.9	22.12	19.77	35.19	31.3	50328476	39842488	35646704	63435112	56356884	5	237.976	237.977	237.975	4.91219e+07	27.256													0															0
C10 H14 N2 O5	38.36	34.35	30.81	41.59	32.17	69202504	61862344	55569184	74969040	57929536	5	242.09	242.091	242.089	6.39065e+07	35.456													0			126	130.8	144.1		164.7	114564	105840	126403		160446	126813	141.4	4	rth3_upregulated
C10 H17 N3 O4	8.03	8.05	6.73	6.92		14545390	14545288	12184235	12513128		4	243.122	243.123	243.121	1.3447e+07	7.4325													0															0
C9 H16 O8	6.31	5.64	5.66	5.27		11464345	10219342	10282700	9563055		4	252.085	252.086	252.083	1.03824e+07	5.72													0															0
C10 H12 N4 O4	16.44	22.98	22.51	18.77	24.43	29879960	41676620	40888012	34073520	44297524	5	252.086	252.087	252.085	3.81631e+07	21.026													0			31.5	65.4	23.8		34.9	31836	47118	53321		73158	51358.2	38.9	4	rth3_upregulated, RSD > 35
C12 H16 O6	6.78	8.38	5.99		5.53	12315899	15199811	10872101		10021975	4	256.095	256.096	256.093	1.21024e+07	6.67													0															0
C12 H5 N1 O2 S2	10.19		12.93	10.57	9.43	18607050		23585794	19261626	17165236	4	258.976	258.977	258.975	1.96549e+07	10.78													0															0
C10 H19 N3 O5	10.34	8.42	8.19	9.85	8.68	18868962	15330544	14934832	17950668	15788855	5	261.132	261.134	261.131	1.65748e+07	9.096													0															0
C17 H30 O2	5.85	9.5	12		7.56	10676412	17296282	21881184		13756930	4	266.225	266.226	266.223	15902702	8.7275													0															0
C10 H12 N4 O5	32.3	51.63	47.8	35.5	41.87	59238388	94366496	87548104	65004764	76540304	5	268.081	268.082	268.079	7.65396e+07	41.82	26.2	8.2	28.2		45.9	28504	30074	30759		33581	30729.5	27.125	4	rth3_upregulated	Double match: 2 features from TOFMS with mass within the +- 5ppm?	6.1	6.9	8.6		8.1	19041	21109	26864		32870	24971	7.425	4	rth3_upregulated	Double match: 2 features from TOFMS with mass within the +- 5ppm
C10 H12 N4 O5	32.3	51.63	47.8	35.5	41.87	59238388	94366496	87548104	65004764	76540304	5	268.081	268.082	268.079	7.65396e+07	41.82	25.7	65.7	51.8		73.5	18811	28896	31784		37285	29194	54.175	4	p-value > 0.05	Double match: 2 features from TOFMS with mass within the +- 5ppm?	55.5	138	168.8		69.1	81785	129155	80844.8		85021	94201.4	107.85	4	rth3_upregulated	Double match: 2 features from TOFMS with mass within the +- 5ppm
C14 H20 O5	6.57	6.88	6.08	5.83		12052462	12577562	11133121	10675415		4	268.131	268.132	268.13	11609640	6.34													0															0
C12 H21 N3 O4	7.04	7.13	5.97	8.23	7.35	12904105	13036114	10936277	15066011	13428931	5	271.153	271.155	271.152	1.30743e+07	7.144													0															0
C14 H17 N3 O3	6.79	5.77	5.33	5.69	5.95	12444933	10545489	9756354	10412554	10872753	5	275.127	275.128	275.126	1.08064e+07	5.906													0			1.8	1.8	1.5		2	4130	3811	4751		6631	4830.75	1.775	4	rth3_upregulated
C10 H16 N2 O7	7.25	5.21	5.16	6.98		13362337	9562388	9494149	12837291		4	276.096	276.097	276.094	1.1314e+07	6.15													0															0
C18 H30 O2	7.65	6.03	9.33	6.98	6.32	14083015	11069583	17161738	12837088	11593423	5	278.225	278.226	278.223	1.3349e+07	7.262													0															0
C12 H8 O4 S2	7.11	7.21	5.45	5.41	6.85	13099798	13232163	10018224	9953341	12576329	5	279.986	279.988	279.985	11775971	6.406													0															0
C14 H20 N2 O4	12.3	14.14	15.53	11.11	13.85	22668038	25946138	28564904	20439086	25421374	5	280.142	280.144	280.141	24607908	13.386													0			4.1	5.4	4.7		4	23488	26256	15745		19489	21244.5	4.55	4	rth3_upregulated
C18 H32 O2	13.8	8.14	17.09	12.97	11.21	25420540	14936083	31448484	23846950	20571702	5	280.24	280.242	280.239	2.32448e+07	12.642													0															0
C12 H10 O4 S2	12.23	10.71	9.4		6.57	22536784	19654570	17292628		12051883	4	282.002	282.003	282.001	1.7884e+07	9.7275													0															0
C13 H18 N2 O5	8.89	7.71	8.05	7.48	6.71	16376388	14149539	14802255	13754238	12314018	5	282.122	282.123	282.12	1.42793e+07	7.768													0			11	14.6	12.5		15.6	5115	5082	10609		8367	7293.25	13.425	4	rth3_upregulated
C17 H32 O3	7.47	8.92	9.26	5.34	6.57	13754747	16377641	17030400	9821898	12051703	5	284.235	284.237	284.234	1.38073e+07	7.512													0															0
C16 H30 O4	58.96	50.66	77.75	48.29	59.18	109043912	93316792	143645888	89120296	109044816	5	286.214	286.216	286.213	1.08834e+08	58.968													0															0
C12 H21 N3 O5	5.17	5.19	7.66	6.82	6.44	9560178	9561735	14146732	12574177	11854849	5	287.148	287.15	287.147	1.15395e+07	6.256													0															0
C16 H32 O4	20.55	12.59	20.43	16.05	13.3	38002708	23193164	37739668	29613454	24503202	5	288.23	288.232	288.229	3.06104e+07	16.584													0															0
C15 H14 O4 S1	15.31	9.82	13.76	27.55	12.66	28303224	18081262	25418872	50846988	23323390	5	290.061	290.063	290.06	2.91947e+07	15.82													0															0
C15 H16 O4 S1	11.34	7.61	11	10.94	12.73	20963028	14017929	20307050	20176002	23454276	5	292.077	292.078	292.075	19783657	10.724													0															0
C13 H17 N3 O5	5.31	5.76	5.78	6.43		9821678	10609914	10673266	11852743		4	295.117	295.118	295.115	1.07394e+07	5.82													0															0
C12 H12 N2 O5 S1	6.98	9.46	10.07	5.79	8.61	12901803	17425616	18603132	10673042	15851716	5	296.047	296.048	296.045	1.50911e+07	8.182													0															0
C18 H32 O3	372.67	363.01	510.79	280.83	353.69	692051328	671081664	947903616	520084352	654303424	5	296.235	296.237	296.234	6.97085e+08	376.198													0															0
C11 H23 N1 O8	5.82	5.28	5.05		5.03	10804575	9757856	9362570		9298007	4	297.142	297.144	297.141	9805752	5.295													0															0
C9 H6 N4 O2 S3	37.27	20.7	66.67	50.67	33.73	69197096	38265980	123722904	93838120	62382084	5	297.965	297.967	297.964	7.74812e+07	41.808													0															0
C10 H20 O10	11.5	9.36	7.35		8.29	21355674	17294372	13622469		15327018	4	300.106	300.107	300.104	1.68999e+07	9.125	9.9	26	34.4		44.1	7830	7749	10959		9172	8927.5	28.6	4	rth3_upregulated														0
C16 H30 O5	48.28	43.96	58.2	41.05	43.08	89644056	81257424	107994368	76012128	79683152	5	302.209	302.211	302.208	8.69182e+07	46.914													0															0
C11 H20 N4 O6	5.65	5.1	5.37	5.66	5.56	10476454	9429897	9952573	10476046	10280329	5	304.138	304.14	304.137	1.01231e+07	5.468													0															0
C16 H32 O5	5.75	8.65	11.8		5.85	10673057	15983493	21880128		10804608	4	304.225	304.226	304.223	1.48353e+07	8.0125													0															0
C6 H8 N4 O7 S2	82.09	55.94	87.73	81.8	60.96	153082384	103801472	163569280	152033536	113236568	5	311.983	311.985	311.982	137144648	73.704													0			1.5	1.9	1.8		1.2	8502	10586	24288		9958	13333.5	1.6	4	rth3_upregulated
C15 H7 N1 O3 S2	8.5	6.11	7.94	7.9	7.55	15849951	11330144	14802617	14670042	14014962	5	312.987	312.988	312.985	1.41335e+07	7.6													0															0
C16 H28 O6	6.04	6.11	5.66	5.04		11262290	11330048	10542939	9361536		4	316.189	316.19	316.187	1.06242e+07	5.7125													0															0
C17 H32 O5	22.07	27.12	34.02	18.9	26.53	41146704	50323968	63430492	35117184	49273004	5	316.225	316.227	316.223	4.78583e+07	25.728													0															0
C11 H6 N4 O2 S3	16.09	7.6	19.02	15.73	13.63	30136426	14147937	35643532	29349870	25417348	5	321.965	321.967	321.964	2.6939e+07	14.414													0															0
C16 H18 O5 S1	5.74		5.95	6.5	7.37	10737766		11133073	12113900	13751928	4	322.087	322.089	322.086	1.19342e+07	6.39													0															0
C11 H22 N2 O9	6.65	7.6	6.61	6.78		12441555	14147829	12378466	12638093		4	326.133	326.134	326.131	1.29015e+07	6.91													0															0
C9 H4 N4 O6 S2	7		6.78	6.18	5.02	13096851		12706236	11523939	9360507	4	327.957	327.959	327.956	1.16719e+07	6.245													0															0
C18 H36 O5	12.73	14.77	17.21	11.52	15.03	23844610	27517022	32236160	21485310	28037942	5	332.256	332.258	332.255	2.66242e+07	14.252													0															0
C12 H18 O11	5.05	5.61	5.43	5.56		9492037	10477519	10216276	10409575		4	338.085	338.087	338.083	1.01489e+07	5.4125													0															0
C7 H10 N4 O8 S2	12.05	9.67	13.23	13.58	10.91	22664646	18079598	24896434	25417202	20435218	5	341.994	341.996	341.992	2.22986e+07	11.888													0															0
C16 H13 N1 O8	10.94	11.91	9.61	15.95		20567324	22273772	18080740	29873474		4	347.064	347.066	347.062	2.26988e+07	12.1025													0			21.5	17.1	13		12	4604	4200	8164		3277	5061.25	15.9	4	rth3_upregulated	Double match: 2 features from TOFMS with mass within the +- 5ppm
C16 H13 N1 O8	10.94	11.91	9.61	15.95		20567324	22273772	18080740	29873474		4	347.064	347.066	347.062	2.26988e+07	12.1025													0			7.2	6.5	18.7		10.1	34206	27996	156377		34968	63386.8	10.625	4	rth3_upregulated, RSD > 35	Double match: 2 features from TOFMS with mass within the +- 5ppm
C16 H13 N1 O8	10.94	11.91	9.61	15.95		20567324	22273772	18080740	29873474		4	347.064	347.066	347.062	2.26988e+07	12.1025													0			0.2	0.2	0.1		0.2	7291	5429	6616		7663	6749.75	0.175	4	Removed because of frequency filter	Double match: 2 features from TOFMS with mass within the +- 5ppm, Only 1 column passed the filters from MFE during paek integration and deconvolution, even though the ion was detected. Low overall score and Ion count, thus peaks were not integrated,
C24 H32 S1	10.51	5.15	13.1	10.42	9.03	19780710	9625182	24634288	19518568	16896072	5	352.222	352.224	352.221	18090964	9.642													0															0
C11 H8 N4 O4 S3	9.39		11.5	9.16	5.84	17683414		21619520	17159086	10932336	4	355.971	355.973	355.969	16848589	8.9725													0															0
C16 H14 N2 O4 S2	9.19	6.73	6.9		5.39	17289948	12574004	12968468		10080558	4	362.039	362.041	362.038	1.32282e+07	7.0525													0															0
C18 H20 O6 S1	44.21	18.22	41.58	76.61	48.17	83350144	34069744	78111120	143643088	90165648	5	364.098	364.1	364.096	8.58679e+07	45.758													0															0
C8 H12 N4 O9 S2	15.15	7.92	16.6	15.1	10.22	28561702	14801907	31186742	28299234	19125112	5	372.005	372.006	372.003	2.43949e+07	12.998													0															0
C16 H20 O10	5.98	5.78		7.48	5.04	11260194	10804208		14012380	9425791	4	372.106	372.108	372.104	1.13756e+07	6.07													0															0
C16 H28 N4 O6	5.32	6.45	7.33	7.62		10015006	12049389	13754149	14274518		4	372.201	372.203	372.199	1.25233e+07	6.68													0															0
C18 H26 N4 O5	5.25	5.25	5.55	5.87	5.43	9883665	9820977	10411278	10997343	10147170	5	378.19	378.192	378.188	1.02521e+07	5.47													0															0
C13 H10 N4 O4 S3	13.47	5.46	14.67	13.41	9.6	25415528	10214081	27515820	25152894	17946290	5	381.986	381.988	381.985	2.12489e+07	11.322													0															0
C16 H21 N1 O10	11.59	11.35	9.64	15.09	7.99	21876360	21223988	18078154	28298346	14932112	5	387.117	387.118	387.115	20881792	11.132													0			30.7	29.3	23.4		19.2	49272	48256	26635		24413	37144	25.65	4	rth3_upregulated
C21 H23 N3 O3 S1	5.48	5.01	5.24	6.08		10341620	9361749	9819741	11389660		4	397.146	397.148	397.144	1.02282e+07	5.4525													0															0
C17 H21 N1 O10	10	8.69	8.38	16.35	7.85	18861228	16242995	15717830	30657194	14671124	5	399.117	399.119	399.115	1.92301e+07	10.254													0															0
C9 H14 N4 O10 S2	9.15	7.14	8.45	8.81	6.23	17288262	13359369	15848696	16501367	11656737	5	402.015	402.017	402.013	1.49309e+07	7.956													0															0
C24 H34 O3 S1	7.91	6.3		7.06	5.6	14928959	11786503		13224564	10477108	4	402.223	402.225	402.221	1.26043e+07	6.7175													0															0
C13 H4 N2 O10 S2	12.48	16.39	28.51	29.09	31.93	23579428	30660806	53465864	54512292	59760992	5	411.931	411.933	411.929	4.43959e+07	23.68													0															0
C27 H31 N1 O3		5.46	6.43	5.7	5.43		10213595	12047011	10668893	10150600	4	417.23	417.232	417.228	1.077e+07	5.755													0															0
C20 H39 N3 S3		5.46	6.43	5.7	5.43		10213595	12047011	10668893	10150600	4	417.231	417.233	417.229	1.077e+07	5.755													0															0
C18 H28 O11	8.46	7.91	5.94		7.21	15977092	14801144	11129505		13493105	4	420.163	420.165	420.161	1.38502e+07	7.38													0															0
C17 H19 N1 O12	7.48	8.19		9.04	5.81	14141993	15325578		16895612	10872057	4	429.091	429.093	429.089	14308810	7.63													0															0
C15 H14 N4 O6 S3	18.85	9.59	24.05	20.73	14.55	35637788	17947328	45077988	38785868	27256344	5	442.008	442.01	442.005	3.29411e+07	17.554													0															0
C24 H34 O4 S2	11.77	8.18	9.72		6.15	22268496	15326102	18208740		11527750	4	450.19	450.192	450.188	16832772	8.955													0															0
C20 H14 N4 O7 S3	8.77	10.09	7.87	9.29	7.79	16633675	18996244	14801158	17422802	14541771	5	518.002	518.005	518	16479130	8.762													0															0
C26 H44 N2 O8 S1	7.06	9.45	6.74	10.16		13358835	17818078	12704514	19126368		4	544.282	544.285	544.279	1.57519e+07	8.3525	12.1	15.7	6.4		10.2	1767	2642	1258	1392	26283	6668.4	11.1	4	RSD > 35														0
